# Supplementary material for: The Acyl-CoA Specificity of Human Lysine Acetyltransferase KAT2A
Source: Biochemistry. 2022 Aug 22;61(17):1874–82. doi: 10.1021/acs.biochem.2c00308 (PMC9454090; doi:10.1021/acs.biochem.2c00308)
Supplement: Supplementary file 1 — bi2c00308_si_002.xlsx [file bi2c00308_si_002.xlsx]

## Sheet: Ac-CoA; GluC
Checked	Confidence	Annotated Sequence	Modifications	# Protein Groups	# Proteins	# PSMs	Master Protein Accessions	Positions in Master Proteins	Modifications in Master Proteins	# Missed Cleavages	Theo. MH+ [Da]	Abundance Ratio: (AcCoA_KAT2A) / (AcCoA)	Abundance Ratio: (AcCoA) / (CTH)	Abundance Ratio: (AcCoA_KAT2A) / (CTH)	Abundance Ratio Variability [%]: (AcCoA_KAT2A) / (AcCoA)	Abundance Ratio Variability [%]: (AcCoA) / (CTH)	Abundance Ratio Variability [%]: (AcCoA_KAT2A) / (CTH)	Abundances (Grouped): AcCoA	Abundances (Grouped): AcCoA_KAT2A	Abundances (Grouped): CTH	Abundances (Grouped) CV [%]: AcCoA	Abundances (Grouped) CV [%]: AcCoA_KAT2A	Abundances (Grouped) CV [%]: CTH	Abundance: F209: Sample, n/a, n/a, AcCoA, n/a, n/a, n/a, n/a, n/a, n/a, n/a, n/a, n/a	Abundance: F210: Sample, n/a, n/a, AcCoA, n/a, n/a, n/a, n/a, n/a, n/a, n/a, n/a, n/a	Abundance: F211: Sample, n/a, n/a, AcCoA, n/a, n/a, n/a, n/a, n/a, n/a, n/a, n/a, n/a	Abundance: F212: Sample, n/a, n/a, AcCoA_KAT2A, n/a, n/a, n/a, n/a, n/a, n/a, n/a, n/a, n/a	Abundance: F213: Sample, n/a, n/a, AcCoA_KAT2A, n/a, n/a, n/a, n/a, n/a, n/a, n/a, n/a, n/a	Abundance: F214: Sample, n/a, n/a, AcCoA_KAT2A, n/a, n/a, n/a, n/a, n/a, n/a, n/a, n/a, n/a	Abundance: F227: Sample, n/a, n/a, CTH, n/a, n/a, n/a, n/a, n/a, n/a, n/a, n/a, n/a	Abundance: F228: Sample, n/a, n/a, CTH, n/a, n/a, n/a, n/a, n/a, n/a, n/a, n/a, n/a	Abundance: F229: Sample, n/a, n/a, CTH, n/a, n/a, n/a, n/a, n/a, n/a, n/a, n/a, n/a	Quan Info	Found in Sample: [S209] F209: Sample, n/a, n/a, AcCoA, n/a, n/a, n/a, n/a, n/a, n/a, n/a, n/a, n/a	Found in Sample: [S210] F210: Sample, n/a, n/a, AcCoA, n/a, n/a, n/a, n/a, n/a, n/a, n/a, n/a, n/a	Found in Sample: [S211] F211: Sample, n/a, n/a, AcCoA, n/a, n/a, n/a, n/a, n/a, n/a, n/a, n/a, n/a	Found in Sample: [S212] F212: Sample, n/a, n/a, AcCoA_KAT2A, n/a, n/a, n/a, n/a, n/a, n/a, n/a, n/a, n/a	Found in Sample: [S213] F213: Sample, n/a, n/a, AcCoA_KAT2A, n/a, n/a, n/a, n/a, n/a, n/a, n/a, n/a, n/a	Found in Sample: [S214] F214: Sample, n/a, n/a, AcCoA_KAT2A, n/a, n/a, n/a, n/a, n/a, n/a, n/a, n/a, n/a	Found in Sample: [S227] F227: Sample, n/a, n/a, CTH, n/a, n/a, n/a, n/a, n/a, n/a, n/a, n/a, n/a	Found in Sample: [S228] F228: Sample, n/a, n/a, CTH, n/a, n/a, n/a, n/a, n/a, n/a, n/a, n/a, n/a	Found in Sample: [S229] F229: Sample, n/a, n/a, CTH, n/a, n/a, n/a, n/a, n/a, n/a, n/a, n/a, n/a	Confidence (by Search Engine): Sequest HT	DeltaM [ppm] (by Search Engine): Sequest HT	XCorr (by Search Engine): Sequest HT	Top Apex RT [min]
TRUE	High	[E].RSGVSLAALKKALAAAGYD.[V]	1xAcetyl [K10(82.9)]	1	1	1	P00001	P00001 [57-75]	P00001 1xAcetyl [K66(82.9)]	0	1904.06																						No Quan Values	Not Found	Not Found	Not Found	High	Not Found	Not Found	Not Found	Not Found	Not Found	High	1.59	2.28
TRUE	High	[E].KNNSRIKLGLKSLVGKGTLVQTKGTGASGSFKLNKKVASVD.[A]	1xDeamidated [N34]; 2xAcetyl [K]	1	1	1	P00001	P00001 [78-118]		0	4314.45																						No Quan Values	Not Found	Not Found	Not Found	Not Found	High	Not Found	Not Found	Not Found	Not Found	High	2.12	3.32
TRUE	High	[E].LNKLLGKVTIAQGGVLPNIQAVLLPKKTE.[S]	3xAcetyl [K3(100); K7(100); K27(80.7)]	1	1	1	P00002	P00002 [94-122]	P00002 3xAcetyl [K96(100); K100(100); K120(80.7)]	0	3181.89																						No Quan Values	Not Found	Not Found	High	Not Found	Not Found	Not Found	Not Found	Not Found	Not Found	High	-1.07	3.21
TRUE	High	[E].LNKLLGKVTIAQGGVLPNIQAVLLPKKTESHHKAKGK.[-]		1	1	3	P00002	P00002 [94-130]		1	3929.35		0.01	0.01						300			62.58							97926.9	71880.2	226188		Not Found	Not Found	Not Found	Not Found	Not Found	Not Found	High	High	High	High	1.02	5.87	46.56
TRUE	High	[E].LNKLLGKVTIAQGGVLPNIQAVLLPKKTESHHKAKGK.[-]	1xDeamidated [Q20]	1	1	1	P00002	P00002 [94-130]		1	3930.34																						No Quan Values	Not Found	Not Found	Not Found	Not Found	Not Found	Not Found	Not Found	Not Found	High	High	4.7	4.48
TRUE	High	[E].ELNKLLGKVTIAQGGVLPNIQAVLLPKKTESHHKAKGK.[-]	1xDeamidated [Q/N]; 1xAcetyl [K]; 1xMalonyl [K]	1	1	4	P00002	P00002 [93-130]		2	4187.39		0.01	0.01						300			41.35							1.44212e+06	1.33611e+06	2691735		Not Found	Not Found	Not Found	Not Found	Not Found	Not Found	High	High	High	High	1.91	4.82	34.18
TRUE	High	[D].TGISSKAMGIMNSFVNDIFE.[R]	2xDeamidated [N12; N16]; 1xOxidation [M]	1	1	5	P00003	P00003 [53-72]		1	2178.99																						No Quan Values	Not Found	Not Found	High	Not Found	High	Not Found	High	High	Not Found	High	3.58	3.49
TRUE	High	[D].TGISSKAMGIMNSFVND.[I]	2xOxidation [M8; M11]; 1xAcetyl [K6(100)]	1	1	5	P00003	P00003 [53-69]	P00003 1xAcetyl [K58(100)]	0	1845.84																						No Quan Values	High	High	Not Found	High	High	High	Not Found	Not Found	Not Found	High	0.59	3.58
TRUE	High	[D].TGISSKAMGIMNSFVND.[I]	2xDeamidated [N12; N16]	1	1	1	P00003	P00003 [53-69]		0	1773.8																						No Quan Values	Not Found	Not Found	Not Found	Not Found	High	Not Found	Not Found	Not Found	Not Found	High	0.94	2.91
TRUE	High	[E].SYSVYVYKVLKQVHPDTGISSKAMGIMNSFVNDIFE.[R]	1xDeamidated [Q12]; 2xOxidation [M24; M27]	1	1	1	P00003	P00003 [37-72]		2	4100		0.01	0.01						300											87982.6			Not Found	Not Found	Not Found	Not Found	Not Found	Not Found	Not Found	High	Not Found	High	3.78	5.36	73.03
TRUE	High	[E].ASRLAHYNKRSTITSRE.[I]	1xDeamidated [N8]	1	1	3	P00003	P00003 [78-94]		0	1991.04																						No Quan Values	Not Found	Not Found	Not Found	Not Found	High	High	Not Found	Not Found	Not Found	High	-1.1	5.85
TRUE	High	[E].ASRLAHYNKRSTITSREIQTAVRLLLPGELAKHAVSE.[G]		1	1	2	P00003	P00003 [78-114]		2	4116.28		0.01	0.01						300			61.06							818924		325027		Not Found	Not Found	Not Found	Not Found	Not Found	Not Found	High	Not Found	High	High	-1.42	5.16	56.64
TRUE	High	[E].IQTAVRLLLPGELAKHAVSEGTKAVTKYTSSK.[-]	1xAcetyl [K]	1	1	1	P00003	P00003 [95-126]		2	3438.93																						No Quan Values	Not Found	Not Found	Not Found	Not Found	Not Found	High	Not Found	Not Found	Not Found	High	-1.51	4.21
TRUE	High	[E].VALPAPAASTSPEKPSAGKKAKKPAKAAAAAKKKPAGPSVSE.[L]	2xAcetyl [K]	1	1	2	P00001	P00001 [4-45]		1	4078.3	100		100					300			20.33					1.97067e+06	2.97735e+06	2.67695e+06					Not Found	Not Found	Not Found	Peak Found	High	Peak Found	Not Found	Not Found	Not Found	High	-0.45	4.41	20.91
TRUE	High	[E].KNNSRIKLGLKSLVGKGTLVQTKGTGASGSFKLNKKVASVD.[A]	1xAcetyl [K]	1	1	3	P00001	P00001 [78-118]		0	4271.46	100		100					300			53.2					1.6282e+06	2.71495e+06	874383					Not Found	Not Found	Not Found	Peak Found	High	Peak Found	Not Found	Not Found	Not Found	High	-2.06	3.87	43.72
TRUE	High	[-].MSGRGKQGGKARAKAKTRSSRAGLQFPVGRVHRLLRKGNYAE.[R]	2xDeamidated [Q7; N39]; 1xOxidation [M1]; 1xSuccinyl [K6]	1	1	1	P00002	P00002 [1-42]		0	4698.53	100		100					300			8.75					779229	756575	658729					Not Found	Not Found	Not Found	High	Peak Found	Peak Found	Not Found	Not Found	Not Found	High	-1.23	3.51	37.31
TRUE	High	[E].TRGVLKVFLENVIRDAVTYTE.[H]		1	1	1	P00005	P00005 [55-75]		2	2423.33	100	0.01	3.922			37.34		239.1	60.9			34.54					190449		37842.5		62302.1		Not Found	Not Found	Not Found	Not Found	Peak Found	Not Found	High	Not Found	Peak Found	High	0.39	3	95.75
TRUE	High	[E].HAKRKTVTAMDVVYALKRQGRTLYGFGG.[-]	1xOxidation [M10]	1	1	16	P00005	P00005 [76-103]		1	3139.69	100	0.01	0.807			105.52		133.9	166.1		79.19	113.73				781058	2.70931e+06	755441	904164	968446	6.30743e+06		Not Found	Not Found	Not Found	Peak Found	High	Peak Found	High	High	High	High	1.74	6.79	47.49
TRUE	High	[D].NIQGITKPAIRRLARRGGVKRISGLIYEE.[T]	1xAcetyl [K20(99.4)]	1	1	1	P00005	P00005 [26-54]	P00005 1xAcetyl [K45(99.4)]	1	3306.92	43.955	100	100	29.91			6.7	293.3			62.67				296807	15677902	13046173	3081877					Not Found	Not Found	Peak Found	High	Peak Found	Peak Found	Not Found	Not Found	Not Found	High	-0.08	3.79	50.26
TRUE	High	[E].ELNKLLGKVTIAQGGVLPNIQAVLLPKKTESHHKAKGK.[-]	1xDeamidated [Q21]; 2xAcetyl [K]; 1xMalonyl [K]	1	1	1	P00002	P00002 [93-130]		2	4229.4	21.913	100	100	62.68			16.3	283.7		57.78	74.01		425706	737492	1.389e+06	12802185	35512988	9328594					Peak Found	Peak Found	Peak Found	Peak Found	High	Peak Found	Not Found	Not Found	Not Found	High	1.15	3.37	40.62
TRUE	High	[E].KNNSRIKLGLKSLVGKGTLVQTKGTGASGSFKLNKKVASVD.[A]		1	1	11	P00001	P00001 [78-118]		0	4229.45	17.534	7.043	100	108.59	113.6	97.07	16	280.5	3.5	102.47	75.98	108.21	425706	737492	3.07349e+06	12802185	4.30352e+07	1.29314e+07		59236.4	445254		High	High	High	High	High	High	Not Found	Peak Found	High	High	-0.36	5.26	40.62
TRUE	High	[E].VALPAPAASTSPEKPSAGKKAKKPAKAAAAAKKKPAGPSVSE.[L]	1xAcetyl [K]	1	1	6	P00001	P00001 [4-45]		1	4036.29	10.063	100	100	44.74			27.1	272.9		24.68	32.03		299293	396232	495249	2.78393e+06	5.37532e+06	3.98716e+06					High	Peak Found	Peak Found	High	High	High	Not Found	Not Found	Not Found	High	-0.98	5.12	18.11
TRUE	High	[E].KNNSRIKLGLKSLVGKGTLVQTKGTGASGSFKLNKKVASVD.[A]	1xDeamidated [N/Q]; 1xAcetyl [K]	1	1	2	P00001	P00001 [78-118]		0	4272.44	9.582	100	100	31.64			28.3	271.7		16.06	56.48			161541	202924	1.73489e+06	3.75235e+06	1.35583e+06					Not Found	Peak Found	Peak Found	High	High	Peak Found	Not Found	Not Found	Not Found	High	4.88	4.7	43.74
TRUE	High	[E].KNNSRIKLGLKSLVGKGTLVQTKGTGASGSFKLNKKVASVD.[A]	2xDeamidated [N/Q]	1	1	2	P00001	P00001 [78-118]		0	4231.41	9.467	48.036	100	33.63	28.12	29.96	26.2	273.2	0.5	31.94	28.01		1.44274e+06	967324	783887		8236906	12306268	20137.7				High	Peak Found	High	Not Found	Peak Found	Peak Found	Peak Found	Not Found	Not Found	High	1.51	3.61	40.78
TRUE	High	[D].VVYALKRQGRTLYGFGG.[-]	1xAcetyl [K6(100)]	1	1	1	P00005	P00005 [87-103]	P00005 1xAcetyl [K92(100)]	0	1927.05	9.044	100	100	0			29.9	270.1						152600			1.38007e+06						Not Found	Peak Found	Not Found	Not Found	High	Not Found	Not Found	Not Found	Not Found	High	0.72	2.17	49.26
TRUE	High	[D].NIQGITKPAIRRLARRGGVKRISGLIYE.[E]	1xAcetyl [K20(100)]	1	1	11	P00005	P00005 [26-53]	P00005 1xAcetyl [K45(100)]	0	3177.88	8.932	100	100	57.28	106.26	79.38	26.5	273.4	0	26.42	54.68	95.99	7.38068e+06	10232402	6.15256e+06	7.60876e+07	9.1393e+07	2.45719e+07		4156.12	21719		High	High	Peak Found	High	High	High	Not Found	Peak Found	Peak Found	High	0.17	5.58	49
TRUE	High	[E].ELNKLLGKVTIAQGGVLPNIQAVLLPKKTESHHKAKGK.[-]	1xDeamidated [N/Q]; 2xSuccinyl [K]; 1xAcetyl [K4(91.4)]	1	1	4	P00002	P00002 [93-130]	P00002 1xAcetyl [K96(91.4)]	2	4301.42	7.107	100	100	99.82			37	263		46.59	98.74		486990	816944	1.28793e+06	5.80595e+06	2.14928e+07	2.99029e+06					Peak Found	Peak Found	High	High	High	Peak Found	Not Found	Not Found	Not Found	High	-0.58	4.21	46.63
TRUE	High	[-].MSGRGKQGGKARAKAKTRSSRAGLQFPVGRVHRLLRKGNYAE.[R]	1xMet-loss+Acetyl [N-Term]; Acetyl [K]; 1xMet-loss [N-Term]	1	1	110	P00002	P00002 [1-42]	P00002 1xMet-loss+Acetyl [N-Term]; 1xMet-loss [N-Term]	0	4533.54	6.486	12.67	71.723	49.88	75.16	21.6	39.7	257.2	3.1	67.81	13.7	12.87	6.06823e+06	2.3145e+07	3.48787e+07	1.54348e+08	1.18942e+08	1.5011e+08	2.15198e+06	1.82679e+06	1.67737e+06		High	High	High	High	High	High	High	High	High	High	0.75	8.53	26.68
TRUE	High	[E].AYLVGLFE.[D]		1	1	36	P00004	P00004 [99-106]		0	911.487	5.642	1.031	5.788	99.86	69.29	17.04	39.4	222.4	38.2	92.89	21.9	10	2.55936e+06	4.80514e+06	1.61333e+07	2.97132e+07	2.71102e+07	1.90826e+07	4.20111e+06	5.13378e+06	4.65875e+06		High	High	High	High	High	High	High	High	High	High	-0.28	2.87	75.26
TRUE	High	[E].KNNSRIKLGLKSLVGKGTLVQTKGTGASGSFKLNKKVASVD.[A]	1xDeamidated [N/Q]	1	1	15	P00001	P00001 [78-118]		0	4230.43	4.008	40.422	100	52.01	26.22	40.47	65.2	233.2	1.6	48.2	29.14		1.82453e+06	2.14716e+06	712649	6.52933e+06	4.74701e+06	8605413			45137.1		High	High	High	High	Peak Found	High	Not Found	Not Found	High	High	-3.22	4.86	40.31
TRUE	High	[E].HAKRKTVTAMDVVYALKRQGRTLYGFGG.[-]	1xOxidation [M10]; 1xAcetyl [K17(100)]	1	1	3	P00005	P00005 [76-103]	P00005 1xAcetyl [K92(100)]	1	3181.71	3.725	100	100	78.52			63.5	236.5			101.84				426336	1.58799e+06	6034034	746927					Not Found	Not Found	Peak Found	High	High	Peak Found	Not Found	Not Found	Not Found	High	-0.45	6.12	62.05
TRUE	High	[E].GTKAVTKYTSSK.[-]	3xAcetyl [K3(100); K7(100); K12(100)]	1	1	9	P00003	P00003 [115-126]	P00003 3xAcetyl [K117(100); K121(100); K126(100)]	0	1396.73	3.303	100	100	28.06			61.2	238.8		12.96	21.09		3.0965e+06	3.68264e+06	2.8756e+06	1.20824e+07	1.21654e+07	8.17622e+06					High	High	High	High	High	High	Not Found	Not Found	Not Found	High	0.18	4.12	36.43
TRUE	High	[E].YLTAEILE.[L]		1	1	2	P00002	P00002 [58-65]		1	951.503	3.09	4.217	11.656	73.88	80.02	91.13	75	207.2	17.8	39.76	55.05	84.38	218277	519719	435094	2.12554e+06	1.20278e+06	674385	103188	42893.9	267809		Peak Found	Peak Found	Peak Found	Peak Found	High	Peak Found	High	Peak Found	Peak Found	High	0.36	2.43	56.9
TRUE	High	[E].HAKRKTVTAMDVVYALKRQGRTLYGFGG.[-]	2xAcetyl [K5(95.6); K17(100)]	1	1	4	P00005	P00005 [76-103]	P00005 2xAcetyl [K80(95.6); K92(100)]	1	3207.72	2.715	100	100	20.47			82	218		8.71	86.66		721990	847696	837654	1.96052e+06	8378057	2.22865e+06					Peak Found	Peak Found	Peak Found	High	High	High	Not Found	Not Found	Not Found	High	1.92	4.94	72.07
TRUE	High	[E].RVGAGAPVYLAAVLEYLTAEILE.[L]		1	1	3	P00002	P00002 [43-65]		2	2418.33	2.551	3.685	13.361	7.12	1.66	43.97	78.5	200.2	21.3		23.69	25.49	112876			287924	413940	274094	30633.1	18955.5	30980.6		Peak Found	Not Found	High	High	High	Peak Found	Peak Found	Peak Found	Peak Found	High	-2.56	2.83	104.33
TRUE	High	[E].SYSVYVYKVLKQVHPDTGISSKAMGIMNSFVNDIFE.[R]		1	1	42	P00003	P00003 [37-72]		2	4067.03	2.303	5.15	11.516	56.68	69.06	66.07	114.7	163.1	22.3	34.8	40.07	59.32	8.09932e+07	1.51608e+08	1.68928e+08	2.15645e+08	3.89001e+08	1.94449e+08	3.37781e+07	7.63561e+06	2.94379e+07		High	High	High	High	High	High	High	High	High	High	0.16	6.76	90.27
TRUE	High	[E].AYLVGLFED.[T]		1	1	2	P00004	P00004 [99-107]		1	1026.51	2.168	2.579	5.574	38.32	33.41	11.53	84.4	182.9	32.7	36.29	9.89	14.86	87466.1	112912	175883	235251	244806	282782	55012.1	43782.1	42207.1		Peak Found	Peak Found	Peak Found	Peak Found	High	High	Peak Found	Peak Found	Peak Found	High	0	2.23	75.85
TRUE	High	[E].SYSVYVYKVLKQVHPDTGISSKAMGIMNSFVNDIFE.[R]	1xDeamidated [Q/N]; 1xAcetyl [K22(98.5)]	1	1	21	P00003	P00003 [37-72]	P00003 1xAcetyl [K58(98.5)]	2	4110.02	2.144	100	100	35.65			82.6	217.4		33.23	35.55		365916	589460	326099	595840	1.26367e+06	962823					High	High	High	High	High	High	Not Found	Not Found	Not Found	High	4.88	4.79	97.95
TRUE	High	[D].TGISSKAMGIMNSFVND.[I]	1xDeamidated [N]; 1xOxidation [M]	1	1	88	P00003	P00003 [53-69]		0	1788.81	2.097	9.025	10.507	80.71	94.97	51.61	88.2	186.2	25.6	145.09	26.95	46.78	1.45659e+06	2.3799e+07	1.4317e+06	3.00233e+06	3.07514e+06	4.7174e+06	423554	158634	448975		High	High	High	High	High	High	High	High	High	High	3.15	5.76	45.46
TRUE	High	[E].SYSVYVYKVLKQVHPDTGISSKAMGIMNSFVND.[I]	1xOxidation [M]	1	1	49	P00003	P00003 [37-69]		1	3693.83	1.808	1.476	2.701	42.03	54.1	42.69	87	157.3	55.7	47.95	23.05	40.88	1.17239e+07	3.16939e+07	1.954e+07	4.35097e+07	3.53365e+07	2.72124e+07	1.00732e+07	2.14697e+07	1.25052e+07		High	High	High	High	High	High	High	High	High	High	0.65	6.64	69.23
TRUE	High	[E].SYSVYVYKVLKQVHPDTGISSKAMGIMNSFVNDIFE.[R]	1xOxidation [M]	1	1	21	P00003	P00003 [37-72]		2	4083.02	1.789	2.013	3.74	28.68	70.71	33.13	91.8	164.2	43.9	68.91	8.64	29.32	3.59075e+06	2.47422e+07	1.99556e+07	3.56938e+07	38517044	3.23818e+07	6.71261e+06	1.22921e+07	9.54492e+06		Peak Found	Peak Found	High	High	Peak Found	High	High	High	High	High	0.13	6.2	84.18
TRUE	High	[E].GTKAVTKYTSSK.[-]	2xAcetyl [K3(100); K7(100)]	1	1	16	P00003	P00003 [115-126]	P00003 2xAcetyl [K117(100); K121(100)]	0	1354.72	1.718	100	100	30.1			107.8	192.2		18.29	25.78		1.32586e+07	1.89994e+07	1.53655e+07	3.26487e+07	1.9149e+07	2.74087e+07					High	High	High	High	High	High	Not Found	Not Found	Not Found	High	-0.27	4.37	21.22
TRUE	High	[E].IQTAVRLLLPGELAKHAVSE.[G]	1xDeamidated [Q2]	1	1	20	P00003	P00003 [95-114]		1	2146.22	1.71	6.307	10.783	50.05	53.61	50.06	87.1	199.1	13.8	42.76	36.87	39.09	3.98828e+06	2.42829e+06	1.72123e+06	5.55306e+06	6.50283e+06	2.9427e+06	603060	279201	384994		High	High	High	High	High	High	High	High	High	High	1.98	6.28	54.36
TRUE	High	[D].TGISSKAMGIMNSFVND.[I]	1xDeamidated [N]	1	1	40	P00003	P00003 [53-69]		0	1772.82	1.67	6.335	10.58	36.76	35.18	36.76	106.1	177.2	16.7	6.19	35.31	29.96	20902052	22858184	2.3591e+07	28706743	5.74168e+07	3.81714e+07	3.60796e+06	2.91596e+06	5.19917e+06		High	High	High	High	High	High	High	High	High	High	2.7	5.11	54.44
TRUE	High	[D].TGISSKAMGIMNSFVNDIFERIAGE.[A]		1	1	10	P00003	P00003 [53-77]		2	2687.32	1.634	21.89	24.556	46.49	69.4	33.38	110.9	181.3	7.8	49.99	17.94	54.76	441444	604903	1.1373e+06	988575	1.27582e+06	916183	51954.8	13944.1	42716.5		High	High	High	High	High	High	High	Peak Found	High	High	-0.16	3.64	101.66
TRUE	High	[D].TGISSKAMGIMNSFVNDIFE.[R]	2xDeamidated [N12; N16]	1	1	18	P00003	P00003 [53-72]		1	2163	1.627	4.381	10.252	28.75	34.51	54.85	105	170.8	24.1	15.24	50.45	31.85	1.02415e+06	825582	771149	1.22485e+06	2.86238e+06	1.34298e+06	189624	119476	233765		High	High	High	High	High	High	High	High	High	High	-0.21	4.5	81.99
TRUE	High	[D].TNLCAIHAKRVTIMPKDIQLARRIRGE.[R]	1xCarbamidomethyl [C4]; 1xDeamidated [N/Q]; 1xSuccinyl [K16]; 1xAcetyl [K9(99.1)]	1	1	5	P00004	P00004 [108-134]	P00004 1xAcetyl [K116(99.1)]	1	3303.78	1.585	2.633	4.173	27.88	97.89	95.2	101.2	160.4	38.4	11.53	30.87	90.83	865685	966354	1089868	1.53162e+06	950594	1.81961e+06	366988	208387	1.21816e+06		Peak Found	Peak Found	Peak Found	High	High	High	High	Peak Found	High	High	4.19	4.35	42.79
TRUE	High	[E].LNKLLGKVTIAQGGVLPNIQAVLLPKKTE.[S]	2xAcetyl [K26(100); K27(100)]	1	1	27	P00002	P00002 [94-122]	P00002 2xAcetyl [K119(100); K120(100)]	0	3139.88	1.582	100	100	27.88	45.06	37.7	113.9	186	0.1	33.11	28.88	37.19	1.12478e+07	1.42993e+07	7115862	2.0456e+07	1.83712e+07	1.12595e+07	17396	10151.2			High	High	High	High	High	High	Peak Found	Peak Found	Not Found	High	0.15	6.4	82.03
TRUE	High	[E].DTNLCAIHAKRVTIMPKD.[I]	1xCarbamidomethyl [C5]; 1xDeamidated [N3]	1	1	7	P00004	P00004 [107-124]		1	2084.06	1.55	37.02	52.226	27.02	45	47.24	123.3	173.4	3.3	21.73	19.52	50.53	1.26163e+06	967873	1.50888e+06	1.63231e+06	2.33894e+06	1.77378e+06	26144.6	66306.2	33963.4		High	Peak Found	High	High	High	High	Peak Found	Peak Found	High	High	0.3	4.74	32.85
TRUE	High	[E].DTNLCAIHAKRVTIMPKDIQLARRIRGE.[R]	1xCarbamidomethyl [C5]	1	1	94	P00004	P00004 [107-134]		2	3275.79	1.523	8.534	12.994	49.75	98.85	97.55	113.6	173	13.3	9.02	38.48	99.28	3.74764e+08	4.4384e+08	4.35577e+08	9.02577e+08	6.63217e+08	398752650	3.06224e+07	5.10383e+07	203074782		High	High	High	High	High	High	High	High	High	High	0.08	7.28	39.02
TRUE	High	[E].RVGAGAPVYLAAVLEYLTAE.[I]		1	1	7	P00002	P00002 [43-62]		1	2063.12	1.52	1.46	2.218	23.16	29.23	28.56	93.6	142.3	64.1	19.19	8.33	59.68	268599	334549	396496	508456	508153	585351	229198	63573.6	283886		Peak Found	High	High	High	Peak Found	High	High	High	High	High	-1.22	3.27	101.99
TRUE	High	[E].LNKLLGKVTIAQGGVLPNIQAVLLPKKTE.[S]	1xAcetyl [K27(91)]	1	1	136	P00002	P00002 [94-122]	P00002 1xAcetyl [K120(91)]	0	3097.87	1.511	100	100	42.98	50.1	47.23	101.5	197.8	0.7	23.98	29.24	44.68	2.00938e+08	2.64074e+08	1.64602e+08	3.9913e+08	3.91746e+08	2.24203e+08	2.11735e+06	1.40181e+06	825730		High	High	High	High	High	High	High	High	High	High	0.55	7.42	70.97
TRUE	High	[D].TNLCAIHAKRVTIMPKD.[I]	1xCarbamidomethyl [C4]	1	1	5	P00004	P00004 [108-124]		0	1968.05	1.506	38.985	58.693	16.53	33.19	32.13	118.5	178.4	3	10.65	16.12	27.19	2639387	2.87563e+06	3256311	3846506	5267501	4329286	95038.2	54562.1	73762.1		High	Peak Found	High	High	High	High	Peak Found	Peak Found	Peak Found	High	-1	4.94	23.49
TRUE	High	[D].TGISSKAMGIMNSFVNDIFE.[R]	1xDeamidated [N]	1	1	71	P00003	P00003 [53-72]		1	2162.01	1.487	6.532	16.961	16.01	27.41	63.35	113.6	169	17.4	7.51	51.49	37.92	1.9265e+07	2.2116e+07	1.97275e+07	2.76785e+07	64641946	2.93358e+07	3.70498e+06	1.63189e+06	3.01995e+06		High	High	High	High	High	High	High	High	High	High	0.55	4.88	93.35
TRUE	High	[E].GTKAVTKYTSSK.[-]	1xAcetyl [K3(100)]	1	1	5	P00003	P00003 [115-126]	P00003 1xAcetyl [K117(100)]	0	1312.71	1.487	100	100	34.86			125.9	174.1		27.03	17.01		856820	1.04129e+06	594379	1548388	1.18436e+06	1.15157e+06					High	Peak Found	High	High	High	High	Not Found	Not Found	Not Found	High	-2.84	3.29	12.45
TRUE	High	[E].RSGVSLAALKKALAAAGYD.[V]		1	1	49	P00001	P00001 [57-75]		0	1862.05	1.473	23.56	35.493	27.09	72.56	82.96	119.5	176	4.5	32.6	26.71	74.22	2.54723e+07	41487188	5.07628e+07	6.59665e+07	6.11179e+07	3.83733e+07	1.08116e+06	1.54612e+06	4.21977e+06		High	High	High	High	High	High	High	High	High	High	-0.13	6.91	58.76
TRUE	High	[D].TGISSKAMGIMNSFVNDIFE.[R]	1xDeamidated [N]; 2xOxidation [M8; M11]	1	1	13	P00003	P00003 [53-72]		1	2194	1.455	3.88	5.465	32.26	60.06	58.11	122.3	146.2	31.5	30.19	34.72	46.97	796622	886930	473929	741050	1.22332e+06		84012.4	244117	205294		High	High	High	Peak Found	High	Not Found	Peak Found	High	High	High	4.61	4.49	68.79
TRUE	High	[E].VALPAPAASTSPE.[K]		1	1	5	P00001	P00001 [4-16]		0	1210.63	1.428	33.4	44.68	10.07	134.94	134.94	126.7	169.5	3.8	20.77	22.24	143.04	1.5003e+06	1.38325e+06	2.02115e+06	1997294	2006973	2.88676e+06	21084.1	44919.3	499905		High	High	Peak Found	High	High	High	Peak Found	Peak Found	Peak Found	High	0.06	2.62	38.13
TRUE	High	[D].TGISSKAMGIMNSFVNDIFE.[R]	1xOxidation [M]	1	1	70	P00003	P00003 [53-72]		1	2177.03	1.427	2.161	3.267	37.5	30.87	51.91	103.8	148.2	48	18.13	78.68	29.53	6.80187e+06	9.26802e+06	6.92386e+06	9.88079e+06	3.23807e+07	8.66203e+06	3.20337e+06	4.65362e+06	2.65129e+06		High	High	High	High	High	High	High	High	High	High	-0.65	4.66	83.26
TRUE	High	[D].TGISSKAMGIMNSFVND.[I]		1	1	342	P00003	P00003 [53-69]		0	1771.84	1.401	5.921	8.294	12.54	43	43	116.8	163.5	19.7	6.01	10.41	50.02	1.32268e+09	1.17448e+09	1.27379e+09	1.78417e+09	2.01577e+09	1.64176e+09	3.02989e+08	9.81605e+07	2.15114e+08		High	High	High	High	High	High	High	High	High	High	0.73	5.91	62.98
TRUE	High	[D].TGISSKAMGIMNSFVNDIFE.[R]		1	1	57	P00003	P00003 [53-72]		1	2161.03	1.35	4.242	6.442	15.88	18.27	38.3	119	152.9	28.1	7.63	20.18	36.78	3.18737e+07	3.56969e+07	3.69858e+07	4.58474e+07	6.18164e+07	4.30176e+07	8.41416e+06	4.36492e+06	9.59657e+06		High	High	High	High	High	High	High	High	High	High	-0.11	5.55	91.56
TRUE	High	[-].MSGRGKQGGKARAKAKTRSSRAGLQFPVGRVHRLLRKGNYAE.[R]	1xDeamidated [Q25]; 1xSuccinyl [K37]; 1xMet-loss [N-Term]	1	1	1	P00002	P00002 [1-42]	P00002 1xMet-loss [N-Term]	0	4550.52	1.341	100	100	28.34	21.58	39.11	127.9	171.5	0.6	20.37	32.68		1.44016e+06	1.92491e+06		3.16435e+06	1.64336e+06	2.23216e+06			8300.01		Peak Found	Peak Found	Not Found	Peak Found	High	Peak Found	Not Found	Not Found	Peak Found	High	4.04	3.34	29.26
TRUE	High	[E].ELNKLLGKVTIAQGGVLPNIQAVLLPKKTE.[S]	1xDeamidated [Q13]; 1xAcetyl [K]	1	1	1	P00002	P00002 [93-122]		1	3227.9	1.337	4.84	6.229	51.2	51.81	52.47	120.2	160.7	19.1	50.97	27.55	49.86	315331	631771	964987	879009	508056	844480	100144	199359	81568.8		Peak Found	Peak Found	Peak Found	Peak Found	Peak Found	Peak Found	High	Peak Found	Peak Found	High	4.26	3.91	72.51
TRUE	High	[E].SYSVYVYKVLKQVHPDTGISSKAMGIMNSFVND.[I]	2xDeamidated [N32; Q/N]	1	1	16	P00003	P00003 [37-69]		1	3679.8	1.303	100	100	88.26			130.3	169.7		119.03	105.42			1.12423e+06	1.30777e+07	13084927	1.90838e+06						High	High	High	High	High	High	High	High	High	High	4.6	6.86	74.11
TRUE	High	[E].DTNLCAIHAKRVTIMPKD.[I]	1xCarbamidomethyl [C5]	1	1	56	P00004	P00004 [107-124]		1	2083.08	1.291	18.665	24.093	16.45	48.55	48.55	128	165.2	6.9	13.56	7.07	72.45	2.83251e+08	3.65856e+08	3.57691e+08	4.61708e+08	4.68046e+08	4.10472e+08	1.91635e+07	5.26406e+07	1.44361e+07		High	High	High	High	High	High	High	High	High	High	-0.28	8.16	27.78
TRUE	High	[E].SYSVYVYKVLKQVHPDTGISSKAMGIMNSFVND.[I]		1	1	88	P00003	P00003 [37-69]		1	3677.83	1.27	2.028	2.547	15.46	45.58	47.76	113.4	143.9	42.7	29.84	26.43	30.13	118154604	196563816	219455025	249550473	2.62777e+08	1.5497e+08	1.08192e+08	6.08542e+07	7.41195e+07		High	High	High	High	High	High	High	High	High	High	-1.04	8.13	74.16
TRUE	High	[E].RSGVSLAALKKALAAAGYDVE.[K]		1	1	436	P00001	P00001 [57-77]		1	2090.16	1.265	7.483	10.708	19.45	19.86	40.05	128.1	154.5	17.5	11.82	20.33	40.03	1.4798e+09	1.86481e+09	1.61501e+09	1.94751e+09	2.66828e+09	1.87179e+09	2.49192e+08	1.04473e+08	2.20113e+08		High	High	High	High	High	High	High	High	High	High	0.75	7.81	64.09
TRUE	High	[E].IQTAVRLLLPGELAKHAVSE.[G]		1	1	94	P00003	P00003 [95-114]		1	2145.24	1.24	14.249	17.661	26.84	70.87	61.63	129.9	161	9.1	5.05	32.85	68.06	2.43891e+08	2.46368e+08	2.24397e+08	3.57035e+08	3.02306e+08	1.78067e+08	3.27912e+07	7.12171e+06	1.71169e+07		High	High	High	High	High	High	High	High	High	High	1.54	7.95	52.09
TRUE	High	[E].LLIRKLPFQRLVRE.[I]	1xDeamidated [Q9]; 1xAcetyl [K5(100)]	1	1	2	P00004	P00004 [61-74]	P00004 1xAcetyl [K65(100)]	0	1824.12	1.212	11.796	14.302	82.08	48.24	111	116.7	172.5	10.9	32.8	74.05	35.93	783293	1.16111e+06	614691	1.40779e+06	1.15788e+06	144538	46299.2	98436	72930.2		Peak Found	High	Peak Found	High	Peak Found	Peak Found	Peak Found	Peak Found	Peak Found	High	0.48	5.55	57.14
TRUE	High	[E].RSGVSLAALKKALAAAGYDVE.[K]	1xAcetyl [K]	1	1	80	P00001	P00001 [57-77]		1	2132.17	1.196	100	100	21.34	41.9	41.29	126.6	173.3	0.1	18.25	17.51	35.99	1.13066e+08	1.61421e+08	1.29532e+08	1.35227e+08	1.91948e+08	1.77219e+08	122658	119763	58697.7		High	High	High	High	High	High	Peak Found	Peak Found	Peak Found	High	0.87	7.55	76.22
TRUE	High	[D].LRFQSSAVMALQE.[A]		1	1	771	P00004	P00004 [83-95]		0	1479.76	1.184	2.829	3.35	35.98	16.26	35.98	118.2	140	41.8	25.47	32.1	5.1	2.35379e+08	3.34957e+08	2.0957e+08	3.98868e+08	2.78732e+08	2.11094e+08	9.0327e+07	8.24349e+07	8.32085e+07		High	High	High	High	High	High	High	High	High	High	0.31	4.32	51.31
TRUE	High	[E].DTNLCAIHAKRVTIMPKDIQLARRIRGE.[R]	1xCarbamidomethyl [C5]; 1xOxidation [M15]	1	1	53	P00004	P00004 [107-134]		2	3291.79	1.123	8.484	9.527	30.47	17.12	30.47	133.9	150.3	15.8	19.44	43.1	9.47	5.94428e+07	87440312	70633215	1.3997e+08	7.93102e+07	6.30094e+07	9.23914e+06	8.32499e+06	7.65263e+06		High	High	High	High	High	High	High	High	High	High	0.43	6.55	35.6
TRUE	High	[E].HAKRKTVTAMDVVYALKRQGRTLYGFGG.[-]		1	1	91	P00005	P00005 [76-103]		1	3123.7	1.123	2.66	2.987	48.78	72.71	40.76	132.6	121.3	46.1	60.65	72.41	65.25	2.48871e+07	3.70918e+07	7.93241e+07	27940838	97264232	3.39292e+07	1.29021e+07	9.35513e+06	3.0927e+07		High	High	High	High	High	High	High	High	High	High	-0.36	9.3	56.94
TRUE	High	[D].TGISSKAMGIMNSFVND.[I]	1xOxidation [M]	1	1	208	P00003	P00003 [53-69]		0	1787.83	1.105	7.43	8.211	11.36	41.39	41.39	133.9	148	18	8.49	14.48	53.67	1.81205e+08	1.84349e+08	1.57292e+08	2.156e+08	2.00251e+08	1.61513e+08	1.90653e+07	2.4388e+07	5.04601e+07		High	High	High	High	High	High	High	High	High	High	0.13	5.69	54.09
TRUE	High	[E].NVIRDAVTYTE.[H]	1xDeamidated [N1]	1	1	8	P00005	P00005 [65-75]		1	1281.63	1.104	28.484	30.856	29.9	93.43	88.39	140.3	154.8	4.9	7.86	32.64	83.89	5.50263e+06	4.74065e+06	5382083	7136924	5.93921e+06	3.57643e+06	188951	115909	572800		High	High	High	High	High	High	High	High	Peak Found	High	0.26	2.4	44.77
TRUE	High	[D].TGISSKAMGIMNSFVND.[I]	2xOxidation [M8; M11]	1	1	164	P00003	P00003 [53-69]		0	1803.83	1.091	5.546	6.051	22.56	59.2	59.2	132.1	144.1	23.8	6.49	19.43	73.2	1.6421e+07	1.85468e+07	1.82514e+07	2.47894e+07	1.68828e+07	1.99123e+07	807872	3.29066e+06	5.47795e+06		High	High	High	High	High	High	High	High	High	High	-0.18	5.2	37.97
TRUE	High	[E].ASRLAHYNKRSTITSRE.[I]		1	1	29	P00003	P00003 [78-94]		0	1990.06	1.077	5.728	6.298	18.43	13.6	16.39	136.4	141.2	22.4	10.94	13.99	8.15	6.69039e+07	5.71877e+07	7.10606e+07	8.11819e+07	6.92254e+07	6.15704e+07	1.09924e+07	1.06659e+07	1.2406e+07		High	High	High	High	High	High	High	High	High	High	-0.56	7.33	12.2
TRUE	High	[D].NKKTRIIPRHLQLAIRNDEE.[L]	1xDeamidated [N/Q]	1	1	65	P00002	P00002 [74-93]		2	2445.37	1.075	4.661	5.011	21.52	49.9	39.15	131	140.9	28.1	8.17	21.6	40.93	7.17935e+07	6.76049e+07	7.93597e+07	8.83936e+07	5.68078e+07	7.71903e+07	1.54034e+07	2.3218e+07	1.00191e+07		High	High	High	High	High	High	High	High	High	High	-0.1	5.99	26.11
TRUE	High	[E].RVGAGAPVYLAAVLE.[Y]		1	1	136	P00002	P00002 [43-57]		0	1485.84	1.074	1.191	1.278	53.65	102.07	109.81	103	110.5	86.5	23.93	79.61	99.59	1.3994e+08	2.28918e+08	1.90578e+08	2.04597e+08	5.96564e+08	1.35664e+08	1.6006e+08	8.7628e+07	6.17124e+08		High	High	High	High	High	High	High	High	High	High	-0.15	4.56	63.42
TRUE	High	[E].NVIRDAVTYTE.[H]		1	1	36	P00005	P00005 [65-75]		1	1280.65	1.073	22.853	24.523	25.4	60.58	60.58	141.7	152.1	6.2	9.27	27.36	61.96	76685723	6.54682e+07	7.77243e+07	87441529	8.22871e+07	5.03832e+07	3.35554e+06	1.3794e+06	5.67428e+06		High	High	High	High	High	High	High	High	High	High	-0.69	3	36.53
TRUE	High	[E].DTNLCAIHAKRVTIMPKDIQLARRIRGE.[R]	1xCarbamidomethyl [C5]; 1xDeamidated [Q/N]	1	1	10	P00004	P00004 [107-134]		2	3276.78	1.066	7.867	9.391	126.17	89.17	100.8	154.5	131.5	14	73.7	167.97	58.68	926004	6.21403e+06	3623838	3.08349e+06	1.97489e+08	986969	295347	789929	328340		Peak Found	High	High	High	High	High	High	Peak Found	Peak Found	High	1.77	5.06	38.91
TRUE	High	[E].IAQDFKTDLRFQSSAVMALQE.[A]	1xOxidation [M17]	1	1	5	P00004	P00004 [75-95]		2	2414.2	1.062	4.262	3.866	42.07	47.03	31.09	125.2	132.9	41.9	41.47	16.22	23.94	5.33959e+06	1.07316e+07	5.71256e+06	7.78905e+06	6.0674e+06	5.84158e+06	1.2529e+06	1.91171e+06	2.01452e+06		Peak Found	Peak Found	Peak Found	High	Peak Found	High	High	Peak Found	High	High	-1.17	2.83	55.27
TRUE	High	[E].LNKLLGKVTIAQGGVLPNIQAVLLPKKTE.[S]	1xAcetyl [K26(97.3)]; 2xDeamidated [Q/N]	1	1	11	P00002	P00002 [94-122]	P00002 1xAcetyl [K119(97.3)]	0	3099.84	1.056	6.119	6.46	12.07	50.77	61.55	135.2	142.7	22.1	16.71		52.38	913961	1.15412e+06	845133	964987			105554	149376	286872		High	High	High	High	High	Not Found	Peak Found	High	Peak Found	High	-3.08	4.8	63.52
TRUE	High	[E].DTNLCAIHAKRVTIMPKD.[I]	1xCarbamidomethyl [C5]; 1xOxidation [M15]	1	1	83	P00004	P00004 [107-124]		1	2099.07	1.03	16.628	16.342	17.49	35.26	32.86	146.8	144.3	8.8	17.11	18.85	46.69	7.52609e+07	7.03039e+07	5.35859e+07	6.90938e+07	8.09337e+07	5.51787e+07	5.43208e+06	4.22801e+06	1.89494e+06		High	High	High	High	High	High	High	High	High	High	-1	6.49	22.55
TRUE	High	[E].LNKLLGKVTIAQGGVLPNIQAVLLPKKTE.[S]	3xDeamidated [Q12; N18; Q20]; 1xAcetyl [K7(96.7)]	1	1	1	P00002	P00002 [94-122]	P00002 1xAcetyl [K100(96.7)]	0	3100.82	1.022	2.511	2.567	30.91	44.76	64.21	123.9	126.7	49.4	28.87		51.39		1.43945e+06	951437			1196397	822216	466144	291267		Not Found	Peak Found	Peak Found	Not Found	Not Found	Peak Found	High	Peak Found	Peak Found	High	2.6	4.41	63.2
TRUE	High	[D].LRFQSSAVMALQE.[A]	1xDeamidated [Q]; 1xOxidation [M9]	1	1	12	P00004	P00004 [83-95]		0	1496.74	1.001	4.368	4.579	33.61	64.29	41.66	131.7	138.1	30.2	33.14	22.22	48.25	4.28021e+06	7.8694e+06	5.01399e+06	6.67266e+06	5256297	4.28484e+06	787842	1.14793e+06	2.02673e+06		High	High	High	High	High	High	High	High	High	High	1.07	3.35	45.8
TRUE	High	[D].NKKTRIIPRHLQLAIRNDE.[E]		1	1	11	P00002	P00002 [74-92]		1	2315.34	1	16.948	17.116	6.9	41.44	41.44	145	146.4	8.6	9.06	9.28	97.04	2.47927e+07	2.93421e+07	2.56809e+07	2.93303e+07	2.45282e+07	2.59351e+07	6.49112e+06	1.51526e+06	1.18424e+06		High	Peak Found	High	High	High	High	High	High	Peak Found	High	0.74	5	23.3
TRUE	High	[D].LRFQSSAVMALQE.[A]	1xOxidation [M9]	1	1	158	P00004	P00004 [83-95]		0	1495.76	0.989	4.936	4.141	27.92	61.41	74.4	146.9	123.3	29.8	22.58	27.55	60.1	8.25275e+07	128235695	9.80693e+07	1.2844e+08	8.22732e+07	8.16269e+07	1.18235e+07	1.98694e+07	3.95705e+07		High	High	High	High	High	High	High	High	High	High	-0.72	3.94	42.39
TRUE	High	[E].LNKLLGKVTIAQGGVLPNIQAVLLPKKTE.[S]	1xDeamidated [N/Q]	1	1	309	P00002	P00002 [94-122]		0	3056.84	0.985	3.429	4.064	35.7	72.81	65.39	121.1	143.6	35.3	27.67	19.74	60.66	8.61436e+07	1.28657e+08	7.8431e+07	1.15455e+08	1.02097e+08	7.7228e+07	2.51234e+07	1.19881e+07	4.49486e+07		High	High	High	High	High	High	High	High	High	High	2.64	11.14	66.27
TRUE	High	[E].SYSVYVYKVLKQVHPD.[T]		1	1	356	P00003	P00003 [37-52]		0	1925.02	0.958	16.424	17.408	19.74	29.23	22.78	139	152.5	8.5	20.3	12.15	37.73	1.11494e+09	1.55287e+09	1.10638e+09	1.3542e+09	1.223e+09	1.06014e+09	6.78838e+07	6.0898e+07	1.17761e+08		High	High	High	High	High	High	High	High	High	High	1.78	7.25	51.75
TRUE	High	[D].TNLCAIHAKRVTIMPKDIQLARRIRGE.[R]	1xCarbamidomethyl [C4]	1	1	8	P00004	P00004 [108-134]		1	3160.77	0.953	28.121	30.133	45.77	42.64	23.97	155.1	139.4	5.5	35.04	20.93	21.77	1.60009e+06	3363396	2.61216e+06	3.20674e+06	2.20691e+06	2346415	92889.1	68150.5	106419		High	High	High	High	High	High	High	High	Peak Found	High	-0.58	5.15	37.09
TRUE	High	[-].MPEPAKSAPAPKKGSKKAVTKAQKKDGKKRKRSRKE.[S]	1xMet-loss [N-Term]; Acetyl [K]; 1xMet-loss+Acetyl [N-Term]	1	1	19	P00003	P00003 [1-36]	P00003 1xMet-loss [N-Term]	2	3928.3	0.941	14.287	12.578	54.15	61.1	63.41	150.6	141.7	7.7	35.56	52.21	72.22	311993	619834	652114	215111	733036	583454	17967.9	55470.8			High	Peak Found	Peak Found	High	High	High	Peak Found	Peak Found	Not Found	High	-0.4	5.91	5.92
TRUE	High	[E].IQTAVRLLLPGE.[L]		1	1	935	P00003	P00003 [95-106]		0	1309.78	0.909	6.111	5.124	14.08	28.22	16.35	143.4	130.4	26.1	11.53	6.81	21.74	5.16596e+09	5.73049e+09	6.49775e+09	5.21152e+09	5.44797e+09	4.7595e+09	1.04404e+09	7.01553e+08	1.06323e+09		High	High	High	High	High	High	High	High	High	High	-0.36	4.37	55.78
TRUE	High	[D].TGISSKAMGIMNSFVNDIFERIAGE.[A]	1xOxidation [M]	1	1	4	P00003	P00003 [53-77]		2	2703.31	0.902	14.545	13.132	11.52	42.81	42.81	152.2	137.4	10.5	20.62	15.94	30.43	343051	335674	476798	309742	302917	399255	18301.6	23586	33344.8		High	Peak Found	Peak Found	High	Peak Found	High	Peak Found	Peak Found	High	High	0	3.68	93.27
TRUE	High	[D].TGISSKAMGIMNSFVNDIFE.[R]	1xDeamidated [N]; 1xOxidation [M]	1	1	78	P00003	P00003 [53-72]		1	2178.01	0.877	6.817	5.802	64.09	56.32	41.56	141.9	137.3	20.8	58.96	32.81	34.09	1.93672e+07	9.12041e+06	6.36786e+06	5.58675e+06	11155328	8.82951e+06	969523	1.9226e+06	1.33785e+06		High	High	High	High	High	High	High	High	High	High	0.08	4.65	85.15
TRUE	High	[E].IQTAVRLLLPGELAKHAVSEGTKAVTKYTSSK.[-]		1	1	19	P00003	P00003 [95-126]		2	3396.92	0.872	0.515	0.55	99.25	80.89	76.19	100.4	70.8	128.8	70.73	44.37	77.26	486200	3.33828e+06	2.29697e+06	2.91146e+06	1.28266e+06	1.61928e+06	6.48105e+06	1.13405e+06	2.94506e+06		Peak Found	High	Peak Found	High	Peak Found	High	High	High	High	High	-0.06	8.31	57.36
TRUE	High	[D].IFERIAGE.[A]		1	1	4	P00003	P00003 [70-77]		1	934.499	0.861	12.914	12.528	39.9	30.19	31.46	154.1	132.7	13.2	21.2	38.56	31.09	6.15162e+06	4.49614e+06	6.92849e+06	7.91621e+06	5294834	3623766	527753	536493	289252		Peak Found	Peak Found	High	Peak Found	High	Peak Found	High	Peak Found	High	High	-0.51	2.07	28.32
TRUE	High	[E].LLIRKLPFQRLVRE.[I]		1	1	468	P00004	P00004 [61-74]		0	1781.13	0.859	9.169	9.19	12.57	12.09	29.58	157	125.9	17.1	4.74	19	22.53	1.45058e+09	1.33247e+09	1.44541e+09	1.14408e+09	1.57727e+09	1.15964e+09	1.08933e+08	1.57633e+08	1.71632e+08		High	High	High	High	High	High	High	High	High	High	-0.71	5.33	42.52
TRUE	High	[D].VVYALKRQGRTLYGFGG.[-]		1	1	17	P00005	P00005 [87-103]		0	1885.04	0.852	5.316	4.478	30.24	141.4	142.49	147.7	124.5	27.8	13.76	100.87	157.54	1.09363e+07	1.1982e+07	9.08369e+06	9213295	4.38902e+07	7.74359e+06	803725	2.05727e+06	4.44354e+07		High	High	High	High	High	High	High	High	High	High	1.02	5.71	37.24
TRUE	High	[E].IAQDFKTDLRFQSSAVMALQE.[A]		1	1	27	P00004	P00004 [75-95]		2	2398.21	0.829	4.087	3.388	17.13	17.58	13.47	144.7	119.9	35.4	37.44	6.66	10.92	4.618e+06	9.21569e+06	1.02805e+07	8.33248e+06	7.32072e+06	7.63854e+06	2.25482e+06	2015774	2.50947e+06		High	High	High	High	High	High	High	High	High	High	0.59	4.08	59.98
TRUE	High	[E].LAGNAARDNKKTRIIPRHLQLAIRNDE.[E]		1	1	6	P00002	P00002 [66-92]		2	3083.73	0.759	2.179	1.915	80.11	29.53	84.58	135.2	102.7	62.1	31.59	72.05	39.44	2.47122e+06	2.30629e+06	1.2913e+06	4.08196e+06	946704	1.75122e+06	1.05859e+06	1.15077e+06	494271		Peak Found	Peak Found	Peak Found	High	Peak Found	Peak Found	High	High	High	High	-0.9	6.11	25.79
TRUE	High	[D].NKKTRIIPRHLQLAIRNDEE.[L]		1	1	93	P00002	P00002 [74-93]		2	2444.38	0.757	3.57	2.67	52.05	39.63	55.3	157.6	98.3	44.1	22.9	44.82	47.33	3.41421e+08	4.61275e+08	5.46374e+08	5.57761e+08	2.58526e+08	2.8783e+08	2.08901e+08	1.29225e+08	7.85145e+07		High	High	High	High	High	High	High	High	High	High	0.8	5.97	24.29
TRUE	High	[E].ELNKLLGKVTIAQGGVLPNIQAVLLPKKTE.[S]		1	1	6	P00002	P00002 [93-122]		1	3184.9	0.743	4.708	3.606	25.95	32.23	47.16	142.7	127	30.3	25.07	19.34	41.43	1.24741e+06	2.01423e+06	1.46579e+06	1.34415e+06	1.30512e+06	926699	546714	311352	257018		High	High	High	High	Peak Found	Peak Found	High	Peak Found	High	High	2.29	5.97	68.59
TRUE	High	[E].HAKRKTVTAMDVVYALKRQGRTLYGFGG.[-]	1xAcetyl [K3(97.3)]	1	1	24	P00005	P00005 [76-103]	P00005 1xAcetyl [K78(97.3)]	1	3165.71	0.738	100	100	81.73	21.17	78.52	172.4	127.2	0.4	14.11	73.46	21.84	1.5458e+07	1.98929e+07	1.60175e+07	1.18217e+07	2.63463e+07	5494221		44645.5	32701.2		High	High	High	High	High	Peak Found	Not Found	Peak Found	Peak Found	High	0.66	6.23	69.92
TRUE	High	[E].LNKLLGKVTIAQGGVLPNIQAVLLPKKTE.[S]		1	1	652	P00002	P00002 [94-122]		0	3055.86	0.725	6.771	4.909	27.12	30.66	30.13	161.7	117.7	20.6	21.98	17.41	27.58	1.53577e+09	2.02717e+09	2.40866e+09	1.47607e+09	1.57069e+09	1.11331e+09	3.77404e+08	2.26801e+08	2.58786e+08		High	High	High	High	High	High	High	High	High	High	1.1	11.92	63.31
TRUE	High	[E].TRGVLKVFLE.[N]		1	1	265	P00005	P00005 [55-64]		0	1161.7	0.711	7.898	6.301	20.9	29.34	29.34	155.9	124.4	19.7	19.14	17.73	25.61	6.12404e+08	4.54958e+08	4.383e+08	3.62956e+08	4.3563e+08	3.05438e+08	4.80902e+07	5.76057e+07	7.88643e+07		High	High	High	High	High	High	High	High	High	High	-0.74	3.86	41.77
TRUE	High	[E].GTKAVTKYTSSK.[-]		1	1	24	P00003	P00003 [115-126]		0	1270.7	0.702	3.212	1.947	33.4	27.44	27.18	159.2	91.2	49.6	25.3	24.26	13.26	1.23065e+06	1.37592e+06	819059	965304	609231	704632	383178	312941	406646		High	High	High	High	High	High	Peak Found	Peak Found	Peak Found	High	0.08	3.84	8.05
TRUE	High	[D].TGISSKAMGIMNSFVND.[I]	1xDeamidated [N]; 1xAcetyl [K6(100)]	1	1	13	P00003	P00003 [53-69]	P00003 1xAcetyl [K58(100)]	0	1814.83	0.701	100	100	31.18			176.4	123.6		12.24	31.12		2.18985e+06	2.02186e+06	1.71308e+06	1.03547e+06	1.94372e+06	1.41717e+06					High	High	High	High	High	High	Not Found	Not Found	Not Found	High	4.21	4.18	72.34
TRUE	High	[E].LLIRKLPFQRLVRE.[I]	1xDeamidated [Q9]	1	1	15	P00004	P00004 [61-74]		0	1782.11	0.664	10.223	6.85	56.32	49.82	49.37	169.4	112.4	18.2	22.83	55.21	48.97	8.27336e+06	6.08229e+06	5394966	4.03841e+06	2.59593e+06	7718658	937830	455392			High	Peak Found	High	High	High	High	High	High	High	High	0.73	5.41	46.72
TRUE	High	[E].ETRGVLKVFLE.[N]		1	1	21	P00005	P00005 [54-64]		1	1290.74	0.656	11.627	7.512	22.45	59.39	69.87	170	115.4	14.6	12.74	23.55	65.77	8.52035e+07	9.66348e+07	74850494	63350786	57824505	39301991	7.32785e+06	5.23196e+06	17580167		High	High	High	High	High	High	High	High	High	High	-0.39	3.84	45.91
TRUE	High	[E].SYSVYVYKVLKQVHPD.[T]	1xAcetyl [K11(100)]	1	1	65	P00003	P00003 [37-52]	P00003 1xAcetyl [K47(100)]	0	1967.03	0.644	100	100	20.64			182.5	117.5		12.92	24.78		3.26847e+08	4.15976e+08	3.46082e+08	2.22868e+08	3.11206e+08	1.95962e+08					High	High	High	High	High	High	Not Found	Not Found	Not Found	High	0.91	4.62	62.04
TRUE	High	[E].SYSVYVYKVLKQVHPDTGISSKAMGIMNSFVND.[I]	1xAcetyl [K11(98.4)]	1	1	44	P00003	P00003 [37-69]	P00003 1xAcetyl [K47(98.4)]	1	3719.84	0.644	100	100	23.29	2.97	19.64	173.6	126.2	0.2	33.48	21.07		2.29485e+07	3.90458e+07	2.2488e+07	1.44747e+07	2.17197e+07	1.66854e+07			26242.6		High	High	High	High	High	High	High	Not Found	Peak Found	High	0.34	7.6	82.59
TRUE	High	[D].TGISSKAMGIMNSFVNDIFE.[R]	1xAcetyl [K6(100)]	1	1	16	P00003	P00003 [53-72]	P00003 1xAcetyl [K58(100)]	1	2203.04	0.605	74.033	44.786	33.26	62.01	62.01	185.4	112.1	2.5	15.7	34.33	51.76	2.18325e+06	2.72802e+06	2.03842e+06	1.32074e+06	2.05791e+06	1.07876e+06	50693.6	17429.6	29490		High	High	High	High	High	High	Peak Found	Peak Found	Peak Found	High	-1.07	4.46	104.04
TRUE	High	[D].NKKTRIIPRHLQLAIRNDEE.[L]	1xDeamidated [N/Q]; 1xAcetyl [K3(92.8)]	1	1	11	P00002	P00002 [74-93]	P00002 1xAcetyl [K76(92.8)]	2	2487.38	0.602	100	100	28.66			187.3	112.7		1.36	26.04		6.78504e+06	6.9642e+06	6.92354e+06	5.1669e+06	3.02284e+06	4.16804e+06					High	High	High	Peak Found	Peak Found	High	Not Found	Not Found	Not Found	High	3	5.04	33.56
TRUE	High	[E].LIVQAVSSSKE.[R]		1	1	15	P00001	P00001 [46-56]		0	1160.65	0.571	5.137	2.436	66.42	66.42	57	146	109.2	44.8	41.08	56.01	48.37	18701954	21190224	38388180	21935694	5.81726e+06	15844464	7.47335e+06	6.50515e+06	2.47253e+06		High	High	High	High	High	High	High	High	High	High	-0.87	4.27	22.76
TRUE	High	[-].MSGRGKQGGKARAKAKTRSSRAGLQFPVGRVHRLLRKGNYAE.[R]	1xDeamidated [Q/N]; 1xMet-loss [N-Term]; 1xAcetyl [K]; 1xMet-loss+Acetyl [N-Term]	1	1	103	P00002	P00002 [1-42]	P00002 1xMet-loss+Acetyl [N-Term]; 1xMet-loss [N-Term]	0	4492.51	0.571	10.333	5.404	44.74	57.27	21.63	151.8	124.2	23.9	41.05	33.14	39.25	2.46618e+07	3.17753e+07	5.35473e+07	1.40888e+07	2.80039e+07	2.59983e+07	2.27537e+06	5.18238e+06	5.01084e+06		High	High	High	High	High	High	High	High	High	High	2.94	7.27	25.44
TRUE	High	[D].TGISSKAMGIMNSFVND.[I]	1xOxidation [M]; 1xAcetyl [K6(100)]	1	1	119	P00003	P00003 [53-69]	P00003 1xAcetyl [K58(100)]	0	1829.84	0.549	100	100	20.81	51.65	59.12	196.9	102.5	0.6	23.71	23	73.29	2.14763e+07	2.84888e+07	1.79464e+07	1.56419e+07	1.11829e+07	1.03405e+07	67349.3	186179	49949.6		High	High	High	High	High	High	High	High	Peak Found	High	0.1	5.05	76.72
TRUE	High	[E].RSGVSLAALKKALAAAGYDVE.[K]	2xAcetyl [K10(100); K11(100)]	1	1	2	P00001	P00001 [57-77]	P00001 2xAcetyl [K66(100); K67(100)]	1	2174.18	0.547	100	100	30.11			195.2	104.8		12.42	27.66		645525	829122	745008		487586	328063					High	Peak Found	High	Not Found	Peak Found	Peak Found	Not Found	Not Found	Not Found	High	-1.79	3.97	88.16
TRUE	High	[D].NKKTRIIPRHLQLAIRNDEE.[L]	2xDeamidated [N17; Q/N]	1	1	3	P00002	P00002 [74-93]		2	2446.35	0.544	3.799	2.066	62.11	68.58	68.56	166	90.3	43.7	43.75	3.02	86.69	3.16373e+06	2.18135e+06	1.24248e+06		1.16156e+06	1.21218e+06	574245	1.06843e+06	75471.5		High	Peak Found	High	Not Found	Peak Found	Peak Found	Peak Found	Peak Found	High	High	0.56	4.5	29.54
TRUE	High	[E].ASRLAHYNKRSTITSREIQTAVRLLLPGELAKHAVSE.[G]	1xDeamidated [Q/N]	1	1	5	P00003	P00003 [78-114]		2	4117.26	0.522	10.192	5.762	76.68	82.99	92.22	180.3	102	17.7	69.08	79.02	0.03		4.04405e+06	1.38968e+06	3.02631e+06	506646	1.34031e+06		232636	232550		Not Found	High	Peak Found	High	Peak Found	Peak Found	High	High	Peak Found	High	3.72	4.98	60.86
TRUE	High	[D].TGISSKAMGIMNSFVND.[I]	1xAcetyl [K6(100)]	1	1	124	P00003	P00003 [53-69]	P00003 1xAcetyl [K58(100)]	0	1813.85	0.508	100	100	15.26	36.63	31.7	198.2	100.8	1	12.63	5.57	82.23	1.41287e+08	1.39367e+08	1.11755e+08	6.42544e+07	7.0868e+07	7.08879e+07	2.30184e+06	681918	561797		High	High	High	High	High	High	High	High	Peak Found	High	-0.56	6.19	84.87
TRUE	High	[E].ILELAGNAARD.[N]		1	1	3	P00002	P00002 [63-73]		1	1142.62	0.481	15.098	7.392	27.75	81.5	23.24	196.6	90.4	13	56.73	12.05	27.3	1.88948e+06	516177	2.04699e+06	946076		797544	75928.2	125148	130895		Peak Found	Peak Found	High	Peak Found	Not Found	Peak Found	High	High	Peak Found	High	0.84	2.91	29.64
TRUE	High	[E].SYSVYVYKVLKQVHPDTGISSKAMGIMNSFVND.[I]	1xDeamidated [Q/N]	1	1	33	P00003	P00003 [37-69]		1	3678.82	0.467	1.784	0.712	82.01	100.2	96.1	153.1	61.1	85.8	49.52	74.61	103.11	4.15739e+06	7.70377e+06	1.2032e+07	1941954	8.05261e+06	3.07597e+06	959234	1.33223e+07	4.31884e+06		High	High	High	High	High	High	High	High	High	High	3.32	6.96	75.5
TRUE	High	[-].MPEPAKSAPAPKKGSKKAVTKAQKKD.[G]	1xMet-loss [N-Term]; 1xAcetyl [K21(98)]	1	1	74	P00003	P00003 [1-26]	P00003 1xMet-loss [N-Term]; 1xAcetyl [K21(98)]	1	2632.51	0.458	13.162	5.886	39.62	35.82	47.84	195.4	89.4	15.2	15.71	39.57	28.28	1.59717e+06	1.64788e+06	2.10591e+06	997838	425476	754414	159997	128165	89021.6		High	High	High	High	High	High	Peak Found	Peak Found	Peak Found	High	0.22	5.87	9.73
TRUE	High	[D].NIQGITKPAIRRLARRGGVKRISGLIYE.[E]		1	1	25	P00005	P00005 [26-53]		0	3135.87	0.456	89.749	40.822	37.65	111.76	112.16	204.5	93.2	2.3	14.68	39.7	138.56	5.86746e+07	74867731	58505391	35723506	2.67282e+07	1.52168e+07	372764	653761	6.64644e+06		High	High	High	High	High	High	High	Peak Found	High	High	-0.55	5.16	47.33
TRUE	High	[D].TNLCAIHAKRVTIMPKDIQLARRIRGE.[R]	1xCarbamidomethyl [C4]; 1xAcetyl [K9(79.2)]	1	1	1	P00004	P00004 [108-134]	P00004 1xAcetyl [K116(79.2)]	1	3202.78	0.45	5.974	3.356	48.76	24.11	3.49	173.5	97.5	29	21.42	38.34		546489	652616	833510	366667	169397	375302			109247		Peak Found	Peak Found	High	Peak Found	Peak Found	Peak Found	Not Found	Not Found	Peak Found	High	2.26	4.05	43.75
TRUE	High	[E].ASRLAHYNKRSTITSRE.[I]	1xDeamidated [N8]; 1xAcetyl [K9(100)]	1	1	6	P00003	P00003 [78-94]	P00003 1xAcetyl [K86(100)]	0	2033.05	0.402	100	100	11.03			217.2	82.8		5.91	9.91		6.55931e+06	6625572	5.94217e+06	2.50069e+06	2.3908e+06	2.87998e+06					High	High	High	Peak Found	High	High	Not Found	Not Found	Not Found	High	0	4.63	17.69
TRUE	High	[-].MPEPAKSAPAPKKGSKKAVTKAQKKD.[G]	1xMet-loss [N-Term]; Acetyl [K]; 1xMet-loss+Acetyl [N-Term]	1	1	4	P00003	P00003 [1-26]	P00003 1xMet-loss [N-Term]; 2xAcetyl [K16(91.2); K21(91)]	1	2674.53	0.393	100	42.706	32.8	49.82	47.61	221.8	75.9	2.3	26.07	26.33	41.45	4.12965e+06	5.46065e+06	7.01185e+06	2.75411e+06	1.72458e+06	1.86965e+06	64489.6	26054.2	57205.5		Peak Found	High	Peak Found	High	High	High	Peak Found	Peak Found	Peak Found	High	-0.94	4.68	12.6
TRUE	High	[E].LAGNAARDNKKTRIIPRHLQLAIRNDE.[E]	1xDeamidated [Q/N]	1	1	2	P00002	P00002 [66-92]		2	3084.71	0.389	3.448	1.311	73.73	32.83	69.45	176	68.5	55.4	15.05	66.37	30.13	1.46046e+06	1.87924e+06	1.46315e+06	1.33372e+06	379641	569494	460688	544945	289658		Peak Found	Peak Found	Peak Found	Peak Found	Peak Found	Peak Found	High	High	Peak Found	High	1.17	5	27.72
TRUE	High	[E].SYSVYVYKVLKQVHPDTGISSKAMGIMNSFVND.[I]	1xDeamidated [N/Q]; 2xAcetyl [K8(100); K11(100)]	1	1	19	P00003	P00003 [37-69]	P00003 2xAcetyl [K44(100); K47(100)]	1	3762.84	0.378	100	100	9.38			217.6	82.4			9.57				647789	277562	245184	230596					High	Not Found	High	High	High	High	Not Found	Not Found	Not Found	High	4.54	6.97	94.3
TRUE	High	[E].DTNLCAIHAKRVTIMPKD.[I]	1xCarbamidomethyl [C5]; 1xAcetyl [K10(100)]	1	1	34	P00004	P00004 [107-124]	P00004 1xAcetyl [K116(100)]	1	2125.09	0.376	100	100	12.76			221.1	78.9		7.29	11.42		9.63387e+07	1.10917e+08	107638048	4.49527e+07	3.83901e+07	3.62137e+07					High	High	High	High	High	High	Not Found	Not Found	Not Found	High	0.18	5.99	39.24
TRUE	High	[E].DTNLCAIHAKRVTIMPKD.[I]	1xCarbamidomethyl [C5]; 1xOxidation [M15]; 1xAcetyl [K10(100)]	1	1	9	P00004	P00004 [107-124]	P00004 1xAcetyl [K116(100)]	1	2141.08	0.364	100	100	15.76			219.4	80.6		28.56	22.15		5.92968e+06	9.89474e+06	6.56004e+06	3.26329e+06	2.16067e+06	2.40907e+06					High	High	High	Peak Found	Peak Found	Peak Found	Not Found	Not Found	Not Found	High	0.8	4.37	33.8
TRUE	High	[D].NKKTRIIPRHLQLAIRNDE.[E]	1xAcetyl [K3(88)]	1	1	1	P00002	P00002 [74-92]	P00002 1xAcetyl [K76(88)]	1	2357.35	0.317	100	53.996	29.04	45.02	58.21	229.6	68.3	2.1	19.72	34.81	38.65	3.0647e+06	3.89439e+06	2.65427e+06	1533551	840490	911665	28401	12727.3	27798.8		Peak Found	Peak Found	Peak Found	Peak Found	High	Peak Found	Peak Found	Peak Found	Peak Found	High	-0.93	4.3	31.07
TRUE	High	[-].MPEPAKSAPAPKKGSKKAVTKAQKKDGKKRKRSRKE.[S]	1xDeamidated [Q23]; 1xMet-loss [N-Term]; 1xAcetyl [K]	1	1	11	P00003	P00003 [1-36]	P00003 1xMet-loss [N-Term]	2	3887.28	0.317	6.665	1.742	85.8	54.35	52.43	200.1	63.5	36.4	77.89	28.29	75.08	56394.7	346276	546673	109897	128067	71030.3	63079.4	8172.2	82027.6		High	High	High	High	High	Peak Found	Peak Found	Peak Found	Peak Found	High	2.7	4.98	6.26
TRUE	High	[E].LLIRKLPFQRLVRE.[I]	1xAcetyl [K5(100)]	1	1	83	P00004	P00004 [61-74]	P00004 1xAcetyl [K65(100)]	0	1823.14	0.309	100	100	17.91	24.87	18.54	229.1	70.7	0.2	15.97	11.66	20.7	1.70989e+08	2.34299e+08	1.94997e+08	6.78434e+07	5.37287e+07	6.02204e+07	109157	166426	147931		High	High	High	High	High	High	Peak Found	Peak Found	Peak Found	High	0.87	5.6	54.05
TRUE	High	[E].IQTAVRLLLPGELAKHAVSE.[G]	1xAcetyl [K15(100)]	1	1	8	P00003	P00003 [95-114]	P00003 1xAcetyl [K109(100)]	1	2187.25	0.299	100	100	29.32	14	9.11	229.2	70.7	0.1	13.92	33.97		3.15832e+07	2.6124e+07	3.45655e+07	9.74787e+06	1.0347e+07	5.12756e+06	8189.8				High	High	High	High	High	Peak Found	Peak Found	Not Found	Not Found	High	-0.48	3.82	62.68
TRUE	High	[E].SYSVYVYKVLKQVHPDTGISSKAMGIMNSFVNDIFE.[R]	1xAcetyl [K11(99.3)]	1	1	16	P00003	P00003 [37-72]	P00003 1xAcetyl [K47(99.3)]	2	4109.04	0.27	100	100	67.95	77.97	91.29	252.7	46.8	0.5	38.45	42.25	84.9	5.02693e+06	9.4442e+06	1.15705e+07	1.45534e+06	3.12524e+06	1.74923e+06	35242.5	8800.74			High	High	High	High	High	High	Peak Found	Peak Found	Not Found	High	0.27	5.33	90.84
TRUE	High	[E].DTNLCAIHAKRVTIMPKDIQLARRIRGE.[R]	1xCarbamidomethyl [C5]; 1xAcetyl [K10(100)]	1	1	23	P00004	P00004 [107-134]	P00004 1xAcetyl [K116(100)]	2	3317.8	0.264	100	100	26.39	130.26	132.51	243.4	56.6	0	22.37	22.93	104.8	188789958	229669088	145561886	6.0522e+07	39694518	43884578		6845.93	46026.2		High	High	High	High	High	High	Not Found	Peak Found	Peak Found	High	1.21	6.34	46.05
TRUE	High	[E].IAQDFKTD.[L]	1xAcetyl [K6(100)]	1	1	6	P00004	P00004 [75-82]	P00004 1xAcetyl [K80(100)]	1	979.473	0.263	100	100	27.65			242.9	57.1		31.59	27.71		12810255	17632378	24287366	6.39811e+06	4.14815e+06	4000294					High	High	High	High	Peak Found	High	Not Found	Not Found	Not Found	High	-0.16	2.49	30.99
TRUE	High	[E].DTNLCAIHAKRVTIMPKDIQLARRIRGE.[R]	1xCarbamidomethyl [C5]; 1xDeamidated [Q/N]; 1xOxidation [M15]; 1xAcetyl [K10(100)]	1	1	3	P00004	P00004 [107-134]	P00004 1xAcetyl [K116(100)]	2	3334.78	0.26	100	100	29.06			238	62			27.2				1.85653e+06	587123	397703						Not Found	High	High	Peak Found	Peak Found	Not Found	Not Found	Not Found	Not Found	High	2.25	5.27	43.5
TRUE	High	[D].NKKTRIIPRHLQLAIRNDEE.[L]	1xAcetyl [K3(94.6)]	1	1	22	P00002	P00002 [74-93]	P00002 1xAcetyl [K76(94.6)]	2	2486.4	0.249	100	100	48.06	50.73	45.34	240.4	59.6	0	21.44	45.77	47.52	100473143	133041464	155823550	5.91625e+07	2.50052e+07	3.29685e+07		20931	10401.6		High	High	High	High	High	High	Not Found	Peak Found	Peak Found	High	0.78	5.82	31.65
TRUE	High	[E].SYSVYVYKVLKQVHPDTGISSKAMGIMNSFVND.[I]	2xAcetyl [K8(100); K11(100)]	1	1	35	P00003	P00003 [37-69]	P00003 2xAcetyl [K44(100); K47(100)]	1	3761.86	0.242	100	100	11.91			241.6	58.4		21.97	4.36		1.8089e+07	2.69772e+07	1.9669e+07	4.75056e+06	5.07716e+06	4.6831e+06					High	High	High	High	High	High	Not Found	Not Found	Not Found	High	-1.05	6.64	90.38
TRUE	High	[E].ASRLAHYNKRSTITSRE.[I]	1xAcetyl [K9(100)]	1	1	10	P00003	P00003 [78-94]	P00003 1xAcetyl [K86(100)]	0	2032.07	0.236	100	100	45.14			230.4	69.6		23.4	35.03		3.6394e+07	3.49377e+07	52326384	1.23554e+07	5.88166e+06	1.099e+07					High	High	High	High	High	High	Not Found	Not Found	Not Found	High	-0.83	6.01	14.92
TRUE	High	[E].SYSVYVYKVLKQVHPDTGISSKAMGIMNSFVND.[I]	1xOxidation [M]; 1xAcetyl [K11(85.5)]	1	1	12	P00003	P00003 [37-69]	P00003 1xAcetyl [K47(85.5)]	1	3735.84	0.231	100	100	85.96			233.2	66.8		64.67	82.5		1.23483e+06	2.82224e+06	829044	181312		688985					High	High	High	High	Not Found	High	Not Found	Not Found	Not Found	High	0.72	5.07	77.54
TRUE	High	[-].MSGRGKQGGKARAKAKTRSSRAGLQFPVGRVHRLLRKGNYAE.[R]	1xMet-loss+Acetyl [N-Term]; 1xMet-loss [N-Term]; 1xAcetyl [K]	1	1	129	P00002	P00002 [1-42]	P00002 1xMet-loss+Acetyl [N-Term]; 1xMet-loss [N-Term]	0	4491.53	0.222	1.638	0.31	68.77	62.24	36.95	166.7	31.6	101.8	70.25	70.44	16.24	2.31266e+07	3.98616e+07	9.31399e+07	6.04079e+06	2.06617e+07	7.54638e+06	3.01041e+07	2.43349e+07	2.20696e+07		High	High	High	High	High	High	High	High	High	High	-0.02	7.73	23.81
TRUE	High	[E].DTNLCAIHAKRVTIMPKDIQLARRIRGE.[R]	1xCarbamidomethyl [C5]; 1xOxidation [M15]; 1xAcetyl [K10(100)]	1	1	6	P00004	P00004 [107-134]	P00004 1xAcetyl [K116(100)]	2	3333.8	0.213	100	100	31.31			244.7	55.3		36.92	39.7		1.55551e+07	2.72502e+07	1.45533e+07	5.80253e+06	2.73464e+06	3.51281e+06					High	High	High	Peak Found	Peak Found	Peak Found	Not Found	Not Found	Not Found	High	0.28	4.92	42.57
TRUE	High	[-].MPEPAKSAPAPKKGSKKAVTKAQKKDGKKRKRSRKE.[S]	1xMet-loss [N-Term]; 1xAcetyl [K]	1	1	19	P00003	P00003 [1-36]	P00003 1xMet-loss [N-Term]	2	3886.29	0.192	5.82	0.864	52.13	41.33	33.66	229	32.5	38.5	43	38.53	22.39	303591	628688	786928	151186	89362	74916.7	135211	105738	86679.6		High	High	High	Peak Found	Peak Found	High	High	Peak Found	Peak Found	High	0.4	5.99	6.44
TRUE	High	[E].SYSVYVYKVLKQVHPD.[T]	2xAcetyl [K8(100); K11(100)]	1	1	25	P00003	P00003 [37-52]	P00003 2xAcetyl [K44(100); K47(100)]	0	2009.04	0.177	100	100	13.38			254.8	45.2		24.62	6.13		2.02615e+07	2.17444e+07	1.32544e+07	3.71738e+06	3.29536e+06	3.59279e+06					High	High	High	High	High	High	Not Found	Not Found	Not Found	High	0.68	5.92	77.16
TRUE	High	[E].TRGVLKVFLE.[N]	1xAcetyl [K6(100)]	1	1	9	P00005	P00005 [55-64]	P00005 1xAcetyl [K60(100)]	0	1203.71	0.158	100	100	11.28			261.5	38.5		10.41	10.62		122086056	131759232	106913496	17072142	20855216	17958080					High	High	High	High	High	High	Not Found	Not Found	Not Found	High	0.64	2.51	60.56
TRUE	High	[E].ETRGVLKVFLE.[N]	1xAcetyl [K7(100)]	1	1	2	P00005	P00005 [54-64]	P00005 1xAcetyl [K60(100)]	1	1332.75	0.156	100	100	19.9			261.8	38.2		14.03	17.79		13727784	12722881	10372053	2.29598e+06	1.85897e+06	1.62048e+06					Peak Found	High	Peak Found	Peak Found	Peak Found	High	Not Found	Not Found	Not Found	High	-1.04	2.34	64.21
TRUE	High	[E].VALPAPAASTSPEKPSAGKKAKKPAKAAAAAKKKPAGPSVSE.[L]		1	1	12	P00001	P00001 [4-45]		1	3994.28	0.01	0.932	0.01		53.52		178		122	24.34		34.78	3.02938e+06	3.03387e+06	1.91092e+06				2.0505e+06	2.07716e+06	3.61943e+06		High	High	Peak Found	Not Found	Not Found	Not Found	High	High	High	High	0.51	5.88	14.94
TRUE	High	[E].LNKLLGKVTIAQGGVLPNIQAVLLPKKTE.[S]	1xSuccinyl [K26]; 1xMalonyl [K27(89)]	1	1	1	P00002	P00002 [94-122]	P00002 1xMalonyl [K120(89)]	0	3241.88	0.01	100					300			63.04			979360	616192	217591								High	Peak Found	Peak Found	Not Found	Not Found	Not Found	Not Found	Not Found	Not Found	High	-0.68	4.79	46.35
TRUE	High	[-].MSGRGKQGGKARAKAKTRSSRAGLQFPVGRVHRLLRKGNYAE.[R]	1xMet-loss [N-Term]; 1xMalonyl [K37(91.1)]	1	1	2	P00002	P00002 [1-42]	P00002 1xMet-loss [N-Term]; 1xMalonyl [K37(91.1)]	0	4535.52	0.01	60.176	0.01		29.5		294.9		5.1	57.59		15.86	1.18684e+06	1.39939e+06	3.21241e+06					26826.4	21416		Peak Found	High	High	Not Found	Not Found	Not Found	Not Found	Peak Found	Peak Found	High	4.67	4.53	30.86
TRUE	High	[-].MSGRGKQGGKARAKAKTRSSRAGLQFPVGRVHRLLRKGNYAE.[R]	2xDeamidated [Q7; Q/N]; 1xMet-loss [N-Term]	1	1	17	P00002	P00002 [1-42]	P00002 1xMet-loss [N-Term]	0	4451.48	0.01	5.016	0.01		52.18		250.1		49.9	90.57		22.48	1383575	1.89044e+06	6.98136e+06				278768	442197	376875		High	High	High	Not Found	Not Found	Not Found	High	High	Peak Found	High	-1.38	5.54	24.08
TRUE	High	[-].MSGRGKQGGKARAKAKTRSSRAGLQFPVGRVHRLLRKGNYAE.[R]	1xDeamidated [Q/N]; 1xMet-loss [N-Term]	1	1	22	P00002	P00002 [1-42]	P00002 1xMet-loss [N-Term]	0	4450.5	0.01	4.983	0.01		13.11		250.6		49.4	30.12		6.7	2800713	4.84401e+06	5.17994e+06				1.03958e+06	955113	912061		High	High	High	Not Found	Not Found	Not Found	High	High	High	High	4.9	5.76	22.57
TRUE	High	[-].MSGRGKQGGKARAKAKTRSSRAGLQFPVGRVHRLLRKGNYAE.[R]	1xMet-loss [N-Term]	1	1	28	P00002	P00002 [1-42]	P00002 1xMet-loss [N-Term]	0	4449.52	0.01	0.559	0.01		55.97		107.6		192.4	61.97		25.2	1.32565e+06	1.66709e+06	3.96968e+06				4.42016e+06	2.87385e+06	2.98199e+06		High	High	High	Not Found	Not Found	Not Found	High	High	High	High	1.08	7.77	23.04
TRUE	High	[E].ELNKLLGKVTIAQGGVLPNIQAVLLPKKTESHHKAKGK.[-]	2xDeamidated [Q13; N19]; 1xAcetyl [K]; 1xMalonyl [K]	1	1	2	P00002	P00002 [93-130]		2	4188.38	0.01	1.295	0.01		6.54		169.3		130.7			83.88			1257755				21541.7	970928	1.01574e+06		Not Found	Not Found	High	Not Found	Not Found	Not Found	Peak Found	High	Peak Found	High	3.94	4.48	34.9
TRUE	High	[D].TGISSKAMGIMNSFVNDIFE.[R]	2xOxidation [M8; M11]	1	1	16	P00003	P00003 [53-72]		1	2193.02	0.01	0.792	0.01		86.49		107.6		192.4	83.24		57.75	207587	874842	257245				262056	859915	460119		High	High	High	High	Not Found	Not Found	High	High	High	High	0.16	4.66	66.64
TRUE	High	[E].SYSVYVYKVLKQVHPDTGISSKAMGIMNSFVND.[I]	3xAcetyl [K8(100); K11(100); K22(100)]	1	1	2	P00003	P00003 [37-69]	P00003 3xAcetyl [K44(100); K47(100); K58(100)]	1	3803.87	0.01	100					300			48.22			134392	249493	379689								Peak Found	Peak Found	High	Not Found	Not Found	Not Found	Not Found	Not Found	Not Found	High	-1.43	3.25	93.24
TRUE	High	[-].MPEPAKSAPAPKKGSKKAVTKAQKKDGKKRKRSRKE.[S]	1xMet-loss [N-Term]	1	1	15	P00003	P00003 [1-36]	P00003 1xMet-loss [N-Term]	2	3844.28	0.01	0.246	0.01		47.02		47.2		252.8	25.91		27.04	128530	107372	176916				719984	688970	420190		High	Peak Found	Peak Found	Not Found	Not Found	Not Found	High	High	High	High	-0.84	6.55	10.16
TRUE	High	[-].MPEPAKSAPAPKKGSKKAVTKAQKKD.[G]	1xMet-loss [N-Term]	1	1	2	P00003	P00003 [1-26]	P00003 1xMet-loss [N-Term]	1	2590.5	0.01	16.707	0.01		52.74		283.1		16.9	42.24		6.15	419234	273470	176186				16369.1	16286.1	18129.6		High	High	Peak Found	Not Found	Not Found	Not Found	Peak Found	Peak Found	Peak Found	High	-1.66	6.96	118.2
TRUE	High	[E].DTNLCAIHAKRVTIMPKD.[I]	1xCarbamidomethyl [C5]; 2xAcetyl [K10(100); K17(100)]	1	1	3	P00004	P00004 [107-124]	P00004 2xAcetyl [K116(100); K123(100)]	1	2167.1	0.01	100					300			15.43			1.35251e+06	1.41357e+06	1.04739e+06								High	High	High	Not Found	Not Found	Not Found	Not Found	Not Found	Not Found	High	0.76	4.86	50.15
TRUE	High	[E].DTNLCAIHAKRVTIMPKDIQLARRIRGE.[R]	1xCarbamidomethyl [C5]; 2xAcetyl [K10(100); K17(100)]	1	1	1	P00004	P00004 [107-134]	P00004 2xAcetyl [K116(100); K123(100)]	2	3359.82	0.01	100					300			35.13			5.80716e+06	10565016	6.19342e+06								Peak Found	High	Peak Found	Not Found	Not Found	Not Found	Not Found	Not Found	Not Found	High	0.37	4.64	52.76
TRUE	High	[D].NIQGITKPAIRRLARRGGVKRISGLIYEETRGVLKVFLE.[N]	1xDeamidated [Q3]	1	1	1	P00005	P00005 [26-64]		2	4408.58	0.01	100					300			31.71			136825	86708.6									High	Peak Found	Not Found	Not Found	Not Found	Not Found	Not Found	Not Found	Not Found	High	3.61	3.67	102.08

## Sheet: Ac-CoA; GluCChymo
Checked	Confidence	Annotated Sequence	Modifications	# Protein Groups	# Proteins	# PSMs	Master Protein Accessions	Positions in Master Proteins	Modifications in Master Proteins	# Missed Cleavages	Theo. MH+ [Da]	Abundance Ratio: (AcCoA_KAT2A) / (AcCoA)	Abundance Ratio: (AcCoA) / (CTH)	Abundance Ratio: (AcCoA_KAT2A) / (CTH)	Abundance Ratio Variability [%]: (AcCoA_KAT2A) / (AcCoA)	Abundance Ratio Variability [%]: (AcCoA) / (CTH)	Abundance Ratio Variability [%]: (AcCoA_KAT2A) / (CTH)	Abundances (Grouped): AcCoA	Abundances (Grouped): AcCoA_KAT2A	Abundances (Grouped): CTH	Abundances (Grouped) CV [%]: AcCoA	Abundances (Grouped) CV [%]: AcCoA_KAT2A	Abundances (Grouped) CV [%]: CTH	Abundance: F230: Sample, n/a, n/a, AcCoA, n/a, n/a, n/a, n/a, n/a, n/a, n/a, n/a, n/a	Abundance: F231: Sample, n/a, n/a, AcCoA, n/a, n/a, n/a, n/a, n/a, n/a, n/a, n/a, n/a	Abundance: F232: Sample, n/a, n/a, AcCoA, n/a, n/a, n/a, n/a, n/a, n/a, n/a, n/a, n/a	Abundance: F233: Sample, n/a, n/a, AcCoA_KAT2A, n/a, n/a, n/a, n/a, n/a, n/a, n/a, n/a, n/a	Abundance: F234: Sample, n/a, n/a, AcCoA_KAT2A, n/a, n/a, n/a, n/a, n/a, n/a, n/a, n/a, n/a	Abundance: F235: Sample, n/a, n/a, AcCoA_KAT2A, n/a, n/a, n/a, n/a, n/a, n/a, n/a, n/a, n/a	Abundance: F236: Sample, n/a, n/a, CTH, n/a, n/a, n/a, n/a, n/a, n/a, n/a, n/a, n/a	Abundance: F237: Sample, n/a, n/a, CTH, n/a, n/a, n/a, n/a, n/a, n/a, n/a, n/a, n/a	Abundance: F238: Sample, n/a, n/a, CTH, n/a, n/a, n/a, n/a, n/a, n/a, n/a, n/a, n/a	Quan Info	Found in Sample: [S230] F230: Sample, n/a, n/a, AcCoA, n/a, n/a, n/a, n/a, n/a, n/a, n/a, n/a, n/a	Found in Sample: [S231] F231: Sample, n/a, n/a, AcCoA, n/a, n/a, n/a, n/a, n/a, n/a, n/a, n/a, n/a	Found in Sample: [S232] F232: Sample, n/a, n/a, AcCoA, n/a, n/a, n/a, n/a, n/a, n/a, n/a, n/a, n/a	Found in Sample: [S233] F233: Sample, n/a, n/a, AcCoA_KAT2A, n/a, n/a, n/a, n/a, n/a, n/a, n/a, n/a, n/a	Found in Sample: [S234] F234: Sample, n/a, n/a, AcCoA_KAT2A, n/a, n/a, n/a, n/a, n/a, n/a, n/a, n/a, n/a	Found in Sample: [S235] F235: Sample, n/a, n/a, AcCoA_KAT2A, n/a, n/a, n/a, n/a, n/a, n/a, n/a, n/a, n/a	Found in Sample: [S236] F236: Sample, n/a, n/a, CTH, n/a, n/a, n/a, n/a, n/a, n/a, n/a, n/a, n/a	Found in Sample: [S237] F237: Sample, n/a, n/a, CTH, n/a, n/a, n/a, n/a, n/a, n/a, n/a, n/a, n/a	Found in Sample: [S238] F238: Sample, n/a, n/a, CTH, n/a, n/a, n/a, n/a, n/a, n/a, n/a, n/a, n/a	Confidence (by Search Engine): Sequest HT	DeltaM [ppm] (by Search Engine): Sequest HT	XCorr (by Search Engine): Sequest HT	Top Apex RT [min]
TRUE	High	[-].MSGRGKQGGKARAKAKTRSSRAGL.[Q]	1xMet-loss [N-Term]; Acetyl [K]; 1xMet-loss+Acetyl [N-Term]	1	1	4	P00002	P00002 [1-24]	P00002 1xMet-loss+Acetyl [N-Term]; ; 1xMet-loss [N-Term]	0	2412.37	100	0.01	30.994			86.87		290.6	9.4		92.59					289419	39612.1	95663.2		3086.5			Not Found	Not Found	Not Found	High	Peak Found	High	Not Found	Peak Found	Not Found	High	-0.17	5.45	12.64
TRUE	High	[L].KQVHPDTGISSKAMGIMNSF.[V]	2xOxidation [M14; M17]	1	1	2	P00003	P00003 [47-66]		1	2180.05	100	0.01	0.023			10.64		6.8	293.2			48.69						3366.36	145649	156100	51884.7		Not Found	Not Found	Not Found	Not Found	Not Found	Peak Found	High	Peak Found	High	High	-0.05	3.12	31.28
TRUE	High	[L].GLKSLVGKGTL.[V]	1xAcetyl [K3(97.4)]	1	1	2	P00001	P00001 [86-96]	P00001 1xAcetyl [K88(97.4)]	2	1114.68	16.47	0.234	3.856	82.6	0	82.6	13.8	227.3	58.9		86.27				5079.98	83665.5	37055.3	230640			21695		Not Found	Not Found	Peak Found	High	Peak Found	High	Not Found	Not Found	Peak Found	High	-0.39	2.46	49.66
TRUE	High	[L].ARRGGVKRISGLIYE.[E]	1xAcetyl [K7(100)]	1	1	4	P00005	P00005 [39-53]	P00005 1xAcetyl [K45(100)]	2	1716.99	11.589	100	100	40.2			22.2	277.8		16.83	38.99			208947	265382	3.20238e+06	2.9537e+06	1.39258e+06					Not Found	Peak Found	Peak Found	High	High	High	Not Found	Not Found	Not Found	High	-0.08	4.74	38.49
TRUE	High	[E].IQTAVRL.[L]		1	1	2	P00003	P00003 [95-101]		0	800.499	6.817	0.15	0.831	146.49	65.15	90.09	18.7	127.7	153.6	45.39	107.86	54.34	876436	1.95967e+06	1.03328e+06	7.04337e+06	71357.7	17951436	8471325	13053557	3.85809e+06		Peak Found	Peak Found	Peak Found	High	Peak Found	High	Peak Found	Peak Found	Peak Found	High	-0.61	2.35	26.75
TRUE	High	[Y].AERVGAGAPVYL.[A]		1	1	2	P00002	P00002 [41-52]		2	1202.65	5.236	0.032	0.201	59.1	68.46	46.25	9.3	48.6	242.1	44.65	24.91	74.3	37359.7	58244.1	23115.1	284296	183384	195602	974674	2.73205e+06	718631		Peak Found	Peak Found	Peak Found	High	Peak Found	High	Peak Found	Peak Found	Peak Found	High	1.14	2.19	39.47
TRUE	High	[D].TGISSKAMGIMNSF.[V]		1	1	10	P00003	P00003 [53-66]		0	1443.7	3.268	0.626	2.046	66.86	25.22	66.86	51.1	167.2	81.7	18.4	62.63		225225	325790	270363	271831	883629	1282103			431927		High	High	High	High	High	High	Not Found	Not Found	High	High	-0.54	3.3	59.17
TRUE	High	[D].TGISSKAMGIMNSFVND.[I]	1xDeamidated [N12]	1	1	2	P00003	P00003 [53-69]		1	1772.82	2.665	2.496	5.143	59.87	255.44	197.45	68.4	194.5	37.1	37.65	53.52	129.99	57094.8	104558	56969.4	162335	278671	90723		6344.34	150681		Peak Found	Peak Found	Peak Found	Peak Found	High	High	Not Found	Peak Found	Peak Found	High	-1.64	3.14	56.71
TRUE	High	[L].KQVHPDTGISSKAMGIMNSFVND.[I]	1xOxidation [M]	1	1	4	P00003	P00003 [47-69]		2	2492.19	2.296	0.055	0.066	80.05	175.87	93.67	16	36.7	247.3	19.22	80.08	115.66	45398	31621.8	44890.8	13223.8	158697	103054		219978	2.19541e+06		Peak Found	Peak Found	Peak Found	Peak Found	Peak Found	High	Not Found	Peak Found	High	High	0.2	4.06	49.14
TRUE	High	[D].TGISSKAMGIMNSF.[V]	1xOxidation [M]	1	1	15	P00003	P00003 [53-66]		0	1459.69	2.116	0.593	0.99	37.13	121.21	101.24	56.9	137.5	105.6	14.42	34.68	96.27	839347	671260	649670	857704	1.62306e+06	1.7764e+06		543166	2.85947e+06		Peak Found	High	High	High	High	High	Not Found	Peak Found	High	High	-1.23	2.96	50.34
TRUE	High	[E].DTNLCAIHAKRVTIMPKD.[I]	1xCarbamidomethyl [C5]	1	1	2	P00004	P00004 [107-124]		2	2083.08	1.568	100	100	103.86			116.8	183.2		13.95	104.85		125872	157485	123662	197347	686147	59098.9					Peak Found	Peak Found	Peak Found	High	High	Peak Found	Not Found	Not Found	Not Found	High	0.56	5.47	30.8
TRUE	High	[L].KQVHPDTGISSKAMGIMNSFVND.[I]	1xDeamidated [Q/N]; 2xOxidation [M14; M17]	1	1	3	P00003	P00003 [47-69]		2	2509.17	1.526	0.344	0.598	35.25	60.76	37.43	62.7	91.9	145.4	58.46	17.18	36.49	49815.2	46125.3	11758.2	67568.4	76017.4	53651.1	82062.2	139145			Peak Found	Peak Found	Peak Found	Peak Found	High	Peak Found	High	High	Not Found	High	4.5	3.63	35.09
TRUE	High	[D].NKKTRIIPRHLQL.[A]		1	1	1	P00002	P00002 [74-86]		1	1617.01	1.519	0.041	0.068	85.68	37.79	43.03	11.1	18.3	270.6	34.96	73.26	0.11		16743.3	27738.2	50022.1	6104.14	35505.3		526229	525391		Not Found	Peak Found	Peak Found	Peak Found	Peak Found	Peak Found	Not Found	High	Peak Found	High	1.18	3.86	25.43
TRUE	High	[D].TGISSKAMGIMNSF.[V]	2xOxidation [M8; M11]	1	1	15	P00003	P00003 [53-66]		0	1475.69	1.481	0.16	0.245	61.13	54.74	61.13	34.4	51	214.6	25.24	41.58	42.91	587906	698982	414889	1.22935e+06	870433	506754	3.66477e+06	5.01775e+06	1.975e+06		High	High	Peak Found	High	High	High	High	High	High	High	0.05	2.96	35.02
TRUE	High	[D].TGISSKAMGIMNSFVND.[I]	1xDeamidated [N12]; 1xOxidation [M]	1	1	15	P00003	P00003 [53-69]		1	1788.81	1.359	0.796	1.047	45.09	132.73	115.79	75.5	102.6	122	49.74	62.07	114.89	68747.2	137694	56843.7	65025.1	208358	93442.5		35755.2	345462		High	High	High	High	High	High	Not Found	High	High	High	4.9	5.62	47.56
TRUE	High	[D].TGISSKAMGIMNSFVND.[I]	2xOxidation [M8; M11]	1	1	102	P00003	P00003 [53-69]		1	1803.83	1.251	0.21	0.135	90.81	129.36	92.02	26.1	32.6	241.4	91.3	38	66.16	1.88076e+07	6.7357e+06	2.39793e+06	9.11405e+06	4.06657e+06	8.4241e+06	6.23871e+07	6.88951e+07	1.14231e+07		High	High	High	High	High	High	High	High	High	High	0.73	5.25	39.88
TRUE	High	[D].TGISSKAMGIMNSFVND.[I]	1xOxidation [M]	1	1	69	P00003	P00003 [53-69]		1	1787.83	1.2	2.948	2.873	63.73	126.66	126.66	129.6	126.4	44	58.21	43.7	141.37	1.34355e+07	9.42965e+06	3.3383e+06	1.61207e+07	9.1912e+06	7.10117e+06	8951.37	3.19916e+06	2.19594e+07		High	High	High	High	High	High	Peak Found	High	High	High	-0.01	4.8	56.67
TRUE	High	[L].ARRGGVKRISGLIYE.[E]		1	1	4	P00005	P00005 [39-53]		2	1674.98	1.183	0.157	0.187	107.46	86.57	78.1	36	33.7	230.3	72.76	61.6	64.61	38360.9	282722	341049	264163	92019.8	403323	1.80605e+06	388140	2.16029e+06		Peak Found	Peak Found	Peak Found	Peak Found	Peak Found	High	High	High	High	High	0.2	4.23	29.37
TRUE	High	[D].TGISSKAMGIMNSFVND.[I]	1xDeamidated [N]; 2xOxidation [M8; M11]	1	1	18	P00003	P00003 [53-69]		1	1804.81	1.162	0.063	0.073	48.32	100.42	104.82	16.6	19.2	264.2	44.43	16.06	77.04	144867	58763.4	90413.9	113491	82351.5	105082	1.44316e+06	2.46346e+06	302636		High	High	High	High	High	High	High	High	High	High	2.49	4.83	38.85
TRUE	High	[D].TGISSKAMGIMNSFVND.[I]		1	1	23	P00003	P00003 [53-69]		1	1771.84	1.081	56.459	64.247	99.2	147.48	142.8	199.1	99.4	1.5	80.33	96.99	169.73	2.51448e+06	1.22901e+06	339800	613351	2.71929e+06	517038	9546.8	6018.51	1.1494e+06		High	High	High	High	High	High	Peak Found	Peak Found	High	High	0.42	4.99	65.57
TRUE	High	[E].NVIRDAVTY.[T]		1	1	4	P00005	P00005 [65-73]		1	1050.56	0.934	0.161	0.151	135.26	45.35	135.26	36.9	34.5	228.6	39.27	145.08	55.74	197173	257488	418245	94737.7	2.74218e+06	240516	1.5957e+06	1.17958e+06	3.31355e+06		Peak Found	Peak Found	High	High	High	High	Peak Found	Peak Found	Peak Found	High	-2.39	2.52	33.63
TRUE	High	[D].TGISSKAMGIMNSF.[V]	2xOxidation [M8; M11]; 1xAcetyl [K6(100)]	1	1	1	P00003	P00003 [53-66]	P00003 1xAcetyl [K58(100)]	0	1517.7	0.925	0.739	0.249	50.34	115.91	72.83	51.7	48.6	199.7	77.88	21.32	60.88	239664	82812.8	57561.5	53261.7	80643.8	77733.6	324478	319570	70791.4		Peak Found	High	Peak Found	Peak Found	Peak Found	Peak Found	Peak Found	Peak Found	Peak Found	High	-2.2	2.55	56.03
TRUE	High	[L].AALKKALAAAGY.[D]		1	1	19	P00001	P00001 [63-74]		2	1147.68	0.863	0.628	0.547	20.68	18.82	31.75	82.3	70.4	147.3	12.31	27.25	14.01	1.71181e+06	2.19136e+06	1.94183e+06	1.65971e+06	1.47734e+06	2.43001e+06	2.70075e+06	3.49091e+06	3.47436e+06		High	High	High	High	High	High	High	High	High	High	0.32	3.77	34.74
TRUE	High	[E].DTNLCAIHAKRVTIMPKD.[I]	1xCarbamidomethyl [C5]; 1xOxidation [M15]	1	1	2	P00004	P00004 [107-124]		2	2099.07	0.816	1.352	0.554	16.34	52.89	82.03	117.4	95.8	86.8		60.78	60.51			159084	145870	129792	31092.8	263341	117638	86706.3		Not Found	Not Found	Peak Found	Peak Found	Peak Found	Peak Found	High	High	Peak Found	High	-0.27	4.49	25.62
TRUE	High	[E].IQTAVRLL.[L]		1	1	4	P00003	P00003 [95-102]		1	913.583	0.804	0.73	0.26	50.56	50.56	99.47	86.9	94	119.1	29.09	56.55	85.96	1.4356e+06	2.17856e+06	1.29229e+06	441238	1.55154e+06	1.75111e+06	1.69965e+06	7.24198e+06	1.96685e+06		High	Peak Found	Peak Found	Peak Found	High	Peak Found	Peak Found	High	High	High	0.45	2.55	41.1
TRUE	High	[D].IFERIAGE.[A]		1	1	1	P00003	P00003 [70-77]		2	934.499	0.65	100	100	64.89			181.9	118.1		53.48	71.86		289850	333793	93644.8	42307.6	290815	188266					Peak Found	Peak Found	Peak Found	Peak Found	Peak Found	High	Not Found	Not Found	Not Found	High	0	2.29	30.74
TRUE	High	[E].LIVQAVSSSKE.[R]		1	1	18	P00001	P00001 [46-56]		1	1160.65	0.598	0.807	0.371	80.09	9.14	28.75	111.1	51.1	137.7	54.15	26.13	4.26	587280	1.98046e+06	2.11055e+06	1.26136e+06	763330	911333	2453635	2.58861e+06	2.38085e+06		High	High	High	High	High	High	High	High	High	High	-1.06	3.97	25.07
TRUE	High	[D].TGISSKAMGIMNSFVND.[I]	2xOxidation [M8; M11]; 1xAcetyl [K6(100)]	1	1	17	P00003	P00003 [53-69]	P00003 1xAcetyl [K58(100)]	1	1845.84	0.593	3.314	0.575	64.15	107.47	44.59	113.9	67.6	118.5	95.75	15.98	75.13	743616	204588	116059	121305	94158.8	129147	224409	212821	20383.1		High	High	High	High	High	High	High	Peak Found	Peak Found	High	-0.92	4.29	60.8
TRUE	High	[L].KQVHPDTGISSKAMGIMNSFVND.[I]	2xOxidation [M14; M17]	1	1	13	P00003	P00003 [47-69]		2	2508.19	0.588	0.047	0.044	90.52	99.39	86.73	13.1	7.7	279.2	100.22	62.99	45.18	951633	296654	93789.2	373091	108385	174562	6.69968e+06	6.3357e+06	2.48194e+06		High	Peak Found	Peak Found	Peak Found	Peak Found	Peak Found	High	High	High	High	1.95	4.61	34.29
TRUE	High	[L].RDNIQGITKPAIRRL.[A]		1	1	12	P00005	P00005 [24-38]		1	1751.04	0.53	0.57	0.302	17.72	20.9	37.81	91.3	48.4	160.3	7.09	37.29	48.16	2.29074e+06	2.61707e+06	2.5713e+06	1.54711e+06	695323	1.3622e+06	4.51241e+06	5.14867e+06	1.71585e+06		Peak Found	High	High	High	Peak Found	High	High	High	High	High	-0.96	4.85	26.76
TRUE	High	[L].AGNAARDNKKTRIIPRHL.[Q]	1xDeamidated [N3]	1	1	1	P00002	P00002 [67-84]		1	2032.15	0.522	0.222	0.116	25.41	112.97	95.25	49.7	25.9	224.3		23.89	85.71		6293.46		3892.56	2767.34		14054.7	57302.4			Not Found	Peak Found	Not Found	High	Peak Found	Not Found	Peak Found	Peak Found	Not Found	High	-0.41	3.7	14.66
TRUE	High	[L].VQTKGTGASGSF.[K]	1xAcetyl [K4(100)]	1	1	1	P00001	P00001 [97-108]	P00001 1xAcetyl [K100(100)]	0	1181.58	0.478	100	100	50.41			186.7	113.3		66.7	66.26		20678.2	112467	74225.9	8887.45	53713.7	45042.5					Peak Found	Peak Found	High	Peak Found	Peak Found	Peak Found	Not Found	Not Found	Not Found	High	0.32	2.35	30
TRUE	High	[E].LAGNAARDNKKTRIIPRHL.[Q]		1	1	4	P00002	P00002 [66-84]		2	2144.25	0.41	0.016	0.01	52.11	86.27	86.27	4.6	1.9	293.6	31.88	49.7	61.02	23381.6	45416.8	41108.4	25999.2	8871.66	16861.5	1.00159e+06	4.19168e+06	2.64986e+06		Peak Found	Peak Found	Peak Found	Peak Found	Peak Found	Peak Found	Peak Found	High	High	High	-0.84	4.98	18.71
TRUE	High	[D].NIQGITKPAIRRL.[A]		1	1	8	P00005	P00005 [26-38]		0	1479.91	0.371	2.817	2.126	78.96	66.55	90.18	181.7	53.7	64.5	31.04	74.95	57.14	363544	659640	675805	134701	535723	195026	234194	62673.3	252015		High	High	High	High	High	Peak Found	High	High	High	High	1.18	4.72	28.91
TRUE	High	[D].TGISSKAMGIMNSFVND.[I]	1xOxidation [M]; 1xAcetyl [K6(100)]	1	1	15	P00003	P00003 [53-69]	P00003 1xAcetyl [K58(100)]	1	1829.84	0.346	54.758	18.969	99.35	99.35	1.01	219.8	76.2	4	100.19	13.29		1.55713e+06	479144	158065	165982	167116	130964		8750.15			High	High	High	High	High	Peak Found	Not Found	Peak Found	Not Found	High	-0.29	3.97	78.43
TRUE	High	[D].TGISSKAMGIMNSF.[V]	1xOxidation [M8]; 1xAcetyl [K6(100)]	1	1	3	P00003	P00003 [53-66]	P00003 1xAcetyl [K58(100)]	0	1501.7	0.33	100	100	48.83			225.6	74.4		52.78	26.05		212395	75825	113068	37263.9	49715.8	29654.9					High	Peak Found	Peak Found	Peak Found	High	High	Not Found	Not Found	Not Found	High	-2.89	2.54	73.45
TRUE	High	[E].LAGNAARDNKKTRIIPRHL.[Q]	1xDeamidated [N9]	1	1	6	P00002	P00002 [66-84]		2	2145.24	0.271	0.053	0.017	18.6	96	79.4	14.9	3.9	281.2	6.7	46.62	65.05	101729	90390.5	101785	26462	53597.2	24531.8	675172	3.17592e+06	1.91528e+06		Peak Found	Peak Found	Peak Found	Peak Found	Peak Found	Peak Found	High	High	High	High	0.81	4.43	19.19
TRUE	High	[D].TGISSKAMGIMNSFVND.[I]	1xAcetyl [K6(100)]	1	1	1	P00003	P00003 [53-69]	P00003 1xAcetyl [K58(100)]	1	1813.85	0.244	100	100	83.87			243.1	56.9		58.95	75.38		40319.7	22372.5	11460.8	2891.54	9492.31						High	Peak Found	Peak Found	Peak Found	Peak Found	Not Found	Not Found	Not Found	Not Found	High	1.01	3.22	66.54
TRUE	High	[L].KQVHPDTGISSKAMGIMNSFVND.[I]	1xOxidation [M14]; 1xAcetyl [K12(100)]	1	1	3	P00003	P00003 [47-69]	P00003 1xAcetyl [K58(100)]	2	2534.2	0.034	100	100	53.9			290.1	9.9		48.32			107461	52729.1		2561.6							High	High	Not Found	Peak Found	Not Found	Not Found	Not Found	Not Found	Not Found	High	0.21	3.3	56.2
TRUE	High	[-].MSGRGKQGGKARAKAKTRSSRAGL.[Q]	1xMet-loss [N-Term]; 1xAcetyl [K6(92)]; 1xMet-loss+Acetyl [N-Term]	1	1	2	P00002	P00002 [1-24]	P00002 1xMet-loss [N-Term]; 1xAcetyl [K6(92)]; 1xMet-loss+Acetyl [N-Term]	0	2370.35	0.01	0.222	0.01		120.32		54.5		245.5	23.57		122.66	7597.61	9801.61	12255.1				44158.5	8321.51	208292		Peak Found	Peak Found	Peak Found	Not Found	Not Found	Not Found	Peak Found	High	High	High	-0.45	4.01	12.87
TRUE	High	[-].MPEPAKSAPAPKKGSKKAVTKAQKKDGKKRKRSRKE.[S]	1xDeamidated [Q23]; 1xMet-loss [N-Term]	1	1	4	P00003	P00003 [1-36]	P00003 1xMet-loss [N-Term]	2	3845.27	0.01	4.595	0.01		69.36		250.9		49.1	59.5		59.37	28947.6	11801.9					2231.32	3616.41	7250.48		High	Peak Found	Not Found	Not Found	Not Found	Not Found	Peak Found	Peak Found	High	High	4.46	5.05	12.67
TRUE	High	[L].KQVHPDTGISSKAMGIMNSFVND.[I]	2xOxidation [M14; M17]; 1xAcetyl [K12(100)]	1	1	1	P00003	P00003 [47-69]	P00003 1xAcetyl [K58(100)]	2	2550.2	0.01	100					300			16.14			28959.3	36420.9									High	Peak Found	Not Found	Not Found	Not Found	Not Found	Not Found	Not Found	Not Found	High	1.52	3.19	42
TRUE	High	[-].MPEPAKSAPAPKKGSKKAVTKAQKKDGKKRKRSRKE.[S]	1xMet-loss [N-Term]	1	1	2	P00003	P00003 [1-36]	P00003 1xMet-loss [N-Term]	2	3844.28	0.01	100					300			141.41			75548.1	8036.91	2616.69								High	Peak Found	Peak Found	Not Found	Not Found	Not Found	Not Found	Not Found	Not Found	High	0.37	5.11	11.81

## Sheet: Mal-CoA; GluC
Checked	Confidence	Annotated Sequence	Modifications	# Protein Groups	# Proteins	# PSMs	Master Protein Accessions	Positions in Master Proteins	Modifications in Master Proteins	# Missed Cleavages	Theo. MH+ [Da]	Abundance Ratio: (MalCoA) / (CTH)	Abundance Ratio: (MalCoA_KAT2A) / (CTH)	Abundance Ratio: (MalCoA_KAT2A) / (MalCoA)	Abundance Ratio Variability [%]: (MalCoA) / (CTH)	Abundance Ratio Variability [%]: (MalCoA_KAT2A) / (CTH)	Abundance Ratio Variability [%]: (MalCoA_KAT2A) / (MalCoA)	Abundances (Grouped): CTH	Abundances (Grouped): MalCoA	Abundances (Grouped): MalCoA_KAT2A	Abundances (Grouped) CV [%]: CTH	Abundances (Grouped) CV [%]: MalCoA	Abundances (Grouped) CV [%]: MalCoA_KAT2A	Abundance: F227: Sample, n/a, n/a, CTH, n/a, n/a, n/a, n/a, n/a, n/a, n/a, n/a, n/a	Abundance: F228: Sample, n/a, n/a, CTH, n/a, n/a, n/a, n/a, n/a, n/a, n/a, n/a, n/a	Abundance: F229: Sample, n/a, n/a, CTH, n/a, n/a, n/a, n/a, n/a, n/a, n/a, n/a, n/a	Abundance: F221: Sample, n/a, n/a, MalCoA, n/a, n/a, n/a, n/a, n/a, n/a, n/a, n/a, n/a	Abundance: F222: Sample, n/a, n/a, MalCoA, n/a, n/a, n/a, n/a, n/a, n/a, n/a, n/a, n/a	Abundance: F223: Sample, n/a, n/a, MalCoA, n/a, n/a, n/a, n/a, n/a, n/a, n/a, n/a, n/a	Abundance: F224: Sample, n/a, n/a, MalCoA_KAT2A, n/a, n/a, n/a, n/a, n/a, n/a, n/a, n/a, n/a	Abundance: F225: Sample, n/a, n/a, MalCoA_KAT2A, n/a, n/a, n/a, n/a, n/a, n/a, n/a, n/a, n/a	Abundance: F226: Sample, n/a, n/a, MalCoA_KAT2A, n/a, n/a, n/a, n/a, n/a, n/a, n/a, n/a, n/a	Quan Info	Found in Sample: [S227] F227: Sample, n/a, n/a, CTH, n/a, n/a, n/a, n/a, n/a, n/a, n/a, n/a, n/a	Found in Sample: [S228] F228: Sample, n/a, n/a, CTH, n/a, n/a, n/a, n/a, n/a, n/a, n/a, n/a, n/a	Found in Sample: [S229] F229: Sample, n/a, n/a, CTH, n/a, n/a, n/a, n/a, n/a, n/a, n/a, n/a, n/a	Found in Sample: [S221] F221: Sample, n/a, n/a, MalCoA, n/a, n/a, n/a, n/a, n/a, n/a, n/a, n/a, n/a	Found in Sample: [S222] F222: Sample, n/a, n/a, MalCoA, n/a, n/a, n/a, n/a, n/a, n/a, n/a, n/a, n/a	Found in Sample: [S223] F223: Sample, n/a, n/a, MalCoA, n/a, n/a, n/a, n/a, n/a, n/a, n/a, n/a, n/a	Found in Sample: [S224] F224: Sample, n/a, n/a, MalCoA_KAT2A, n/a, n/a, n/a, n/a, n/a, n/a, n/a, n/a, n/a	Found in Sample: [S225] F225: Sample, n/a, n/a, MalCoA_KAT2A, n/a, n/a, n/a, n/a, n/a, n/a, n/a, n/a, n/a	Found in Sample: [S226] F226: Sample, n/a, n/a, MalCoA_KAT2A, n/a, n/a, n/a, n/a, n/a, n/a, n/a, n/a, n/a	Confidence (by Search Engine): Sequest HT	DeltaM [ppm] (by Search Engine): Sequest HT	XCorr (by Search Engine): Sequest HT	Top Apex RT [min]
TRUE	High	[E].KPSAGKKAKKPAKAAAAAKKKPAGPSVSE.[L]	1xSuccinyl [K1]; 3xMalonyl [K1(79.5); K]	1	1	1	P00001	P00001 [17-45]	P00001 3xMalonyl [K17(79.5); K]	0	3160.68																						No Quan Values	Not Found	Not Found	Not Found	Not Found	High	Not Found	Not Found	Not Found	Not Found	High	-1.29	2.96
TRUE	High	[E].LNKLLGKVTIAQGGVLPNIQAVLLPKKTESHHKAKGK.[-]	1xDeamidated [Q20]	1	1	1	P00002	P00002 [94-130]		1	3930.34																						No Quan Values	Not Found	Not Found	High	Not Found	Not Found	Not Found	Not Found	Not Found	Not Found	High	4.7	4.48
TRUE	High	[-].MSGRGKQGGKARAKAKTRSSRAGLQFPVGRVHRLLRKGNYAE.[R]	1xMet-loss [N-Term]; 2xMalonyl [K]	1	1	1	P00002	P00002 [1-42]	P00002 1xMet-loss [N-Term]	0	4621.52																						No Quan Values	Not Found	Not Found	Not Found	Not Found	Not Found	High	Not Found	Not Found	Not Found	High	4.54	4.88
TRUE	High	[E].SYSVYVYKVLKQVHPDTGISSKAMGIMNSFVNDIFE.[R]	1xDeamidated [Q/N]; 2xOxidation [M24; M27]	1	1	2	P00003	P00003 [37-72]		2	4100	0.01	0.01					300							87982.6									Not Found	High	Not Found	Not Found	Not Found	Not Found	High	Not Found	Not Found	High	3.78	5.36	73.22
TRUE	High	[D].TGISSKAMGIMNSFVND.[I]	2xDeamidated [N12; N16]	1	1	2	P00003	P00003 [53-69]		0	1773.8																						No Quan Values	Not Found	Not Found	Not Found	High	Not Found	Not Found	High	Not Found	Not Found	High	3.77	3.12
TRUE	High	[E].SYSVYVYKVLKQVHPDTGISSKAMGIMNSFVND.[I]	1xDeamidated [Q/N]; 2xMalonyl [K8(100); K11(100)]	1	1	9	P00003	P00003 [37-69]	P00003 2xMalonyl [K44(100); K47(100)]	1	3850.82																						No Quan Values	Not Found	Not Found	Not Found	High	High	High	Not Found	High	High	High	4.09	4.32
TRUE	High	[E].SYSVYVYKVLKQVHPDTGISSKAMGIMNSFVND.[I]	1xSuccinyl [K11]; 1xMalonyl [K22(82)]	1	1	1	P00003	P00003 [37-69]	P00003 1xMalonyl [K58(82)]	1	3863.85																						No Quan Values	Not Found	Not Found	Not Found	Not Found	Not Found	Not Found	Not Found	High	Not Found	High	2.56	3.11
TRUE	High	[E].ASRLAHYNKRSTITSRE.[I]	1xDeamidated [N8]	1	1	5	P00003	P00003 [78-94]		0	1991.04																						No Quan Values	Not Found	Not Found	Not Found	Not Found	High	High	High	High	Not Found	High	1.02	7.04
TRUE	High	[D].TGISSKAMGIMNSFVNDIFE.[R]	1xOxidation [M8]; 1xMalonyl [K6(100)]	1	1	1	P00003	P00003 [53-72]	P00003 1xMalonyl [K58(100)]	1	2263.03																						No Quan Values	Not Found	Not Found	Not Found	Not Found	Not Found	Not Found	High	Not Found	Not Found	High	-1.14	2.32
TRUE	High	[E].SYSVYVYKVLKQVHPDTGISSKAMGIMNSFVND.[I]	1xDeamidated [N/Q]; 1xAcetyl [K]	1	1	6	P00003	P00003 [37-69]		1	3720.83																						No Quan Values	High	High	Not Found	Not Found	Not Found	High	Not Found	Not Found	High	High	-4.57	3.98
TRUE	High	[D].TGISSKAMGIMNSFVNDIFE.[R]	1xDeamidated [N16]; 1xAcetyl [K6(100)]	1	1	1	P00003	P00003 [53-72]	P00003 1xAcetyl [K58(100)]	1	2204.02																						No Quan Values	Not Found	Not Found	Not Found	Not Found	Not Found	Not Found	Not Found	High	Not Found	High	-0.4	1.9
TRUE	High	[-].MPEPAKSAPAPKKGSKKAVTKAQKKDGKKRKRSRKE.[S]	1xMet-loss [N-Term]; 2xMalonyl [K]	1	1	2	P00003	P00003 [1-36]	P00003 1xMet-loss [N-Term]	2	4016.28																						No Quan Values	Not Found	Not Found	Not Found	Not Found	Not Found	Not Found	Not Found	High	High	High	0.43	3.86
TRUE	High	[-].MPEPAKSAPAPKKGSKKAVTKAQKKDGKKRKRSRKE.[S]	1xMet-loss [N-Term]; 1xAcetyl [K]	1	1	1	P00003	P00003 [1-36]	P00003 1xMet-loss [N-Term]	2	3886.29																						No Quan Values	High	Not Found	Not Found	Not Found	Not Found	Not Found	Not Found	Not Found	Not Found	High	-1.7	4.05
TRUE	High	[E].KNNSRIKLGLKSLVGKGTLVQTKGTGASGSFKLNKKVASVD.[A]	2xDeamidated [Q21; N34]	1	1	1	P00001	P00001 [78-118]		0	4231.41	0.01	1.213	100		46.02		135.6		164.4			41.92			79519.9				71030.7	130882			Not Found	Not Found	Peak Found	Not Found	Not Found	Not Found	Peak Found	High	Not Found	High	1.93	3.9	39.38
TRUE	High	[E].VALPAPAASTSPEKPSAGKKAKKPAKAAAAAKKKPAGPSVSE.[L]	1xAcetyl [K]	1	1	1	P00001	P00001 [4-45]		1	4036.29		100	100						300			73.63							67414.8	184696	48505.1		Not Found	Not Found	Not Found	Not Found	Not Found	Not Found	High	Peak Found	Peak Found	High	2.1	4.19	17.62
TRUE	High	[E].IQTAVRLLLPGELAKHAVSEGTKAVTKYTSSK.[-]		1	1	37	P00003	P00003 [95-126]		2	3396.92	0.314	2.132	7.366	78.07	91.17	82.33	81.7	25.7	192.6	77.18	44.88	63.5	6.47153e+06	1.13405e+06	2.94506e+06	925334	606140	1.50149e+06	6.94441e+06	1.10605e+07	2.41813e+06		High	High	High	Peak Found	High	High	High	High	High	High	1.11	9.1	56.66
TRUE	High	[E].ASRLAHYNKRSTITSREIQTAVRLLLPGELAKHAVSE.[G]		1	1	9	P00003	P00003 [78-114]		2	4116.28	0.544	1.981	5.084	123.58	110.6	65.93	85.1	46.3	168.6	105.63	30.38	54.36	1.5791e+06	86084.6	517096	156261	284354	281400	1.02418e+06	2.13356e+06	794377		High	Peak Found	High	Peak Found	Peak Found	High	High	High	High	High	-1.42	5.16	57.22
TRUE	High	[D].TGISSKAMGIMNSFVNDIFE.[R]	2xOxidation [M8; M11]	1	1	17	P00003	P00003 [53-72]		1	2193.02	0.245	0.819	3.687	55.38	61.22	47.57	147.1	36	116.9	57.75	33.25	48.41	262056	859915	460119		143174	88667.8	704338	292283	365599		High	High	High	Not Found	High	High	High	High	High	High	0.16	4.66	66.93
TRUE	High	[E].SYSVYVYKVLKQVHPDTGISSKAMGIMNSFVND.[I]	1xOxidation [M]	1	1	73	P00003	P00003 [37-69]		1	3693.83	0.354	1.14	3.574	67.99	38.1	51.29	120.3	42.6	137.1	38.13	51.82	55.65	1.12638e+07	2.24002e+07	1.31827e+07	3.1233e+06	8.61913e+06	4.66644e+06	3.12403e+07	1.11628e+07	1.50242e+07		High	High	High	High	High	High	High	High	High	High	0.65	6.64	68.95
TRUE	High	[E].LAGNAARDNKKTRIIPRHLQLAIRNDE.[E]		1	1	11	P00002	P00002 [66-92]		2	3083.73	0.172	0.595	3.455	126.65	87.19	71.11	199.5	18.5	82	39.44	118.18	94.4	1.05859e+06	1.15077e+06	494271	85133.1	98330.4	682452	435187	294118	1.66255e+06		High	High	High	Peak Found	Peak Found	High	High	High	High	High	-0.9	6.11	25.78
TRUE	High	[D].TGISSKAMGIMNSFVNDIFE.[R]	1xOxidation [M]	1	1	75	P00003	P00003 [53-72]		1	2177.03	0.484	1.502	3.104	35.28	56.07	47.96	83.2	44.6	172.2	29.32	27.57	35.23	3.20337e+06	4.69442e+06	2.70295e+06	1.30232e+06	2.27092e+06	1.71588e+06	7.04983e+06	6.62999e+06	3.38741e+06		High	High	High	High	High	High	High	High	High	High	0.53	4.38	83.12
TRUE	High	[D].NIQGITKPAIRRLARRGGVKRISGLIYEE.[T]		1	1	3	P00005	P00005 [26-54]		1	3264.91	0.668	2.816	2.591	106.61	143.54	124.08	32.5	73.3	194.2	154.11	125.73	97.47	257990	385922	8.11074e+06	3.58669e+06	210704		2.3041e+06	6.98168e+06	726605		Peak Found	Peak Found	Peak Found	Peak Found	Peak Found	Not Found	High	High	High	High	-0.75	3.78	43.99
TRUE	High	[-].MSGRGKQGGKARAKAKTRSSRAGLQFPVGRVHRLLRKGNYAE.[R]	1xMet-loss+Acetyl [N-Term]; Acetyl [K]; 1xMet-loss [N-Term]	1	1	32	P00002	P00002 [1-42]	P00002 1xMet-loss+Acetyl [N-Term]; 1xMet-loss [N-Term]	0	4533.54	0.21	0.9	2.468	59.91	79.4	109.13	142.2	29.9	128	24.65	88.35	74.5	2.08736e+06	1.32303e+06	1.48666e+06	1.16764e+06	255287	312373	552244	1.33847e+06	2.88191e+06		High	High	High	High	High	High	High	High	High	High	1.17	6.57	25.7
TRUE	High	[E].LAGNAARDNKKTRIIPRHLQLAIRNDE.[E]	1xDeamidated [Q/N]	1	1	5	P00002	P00002 [66-92]		2	3084.71	0.232	0.492	2.416	41.92	68.18	92.32	177	36	87	30.13	31.86	76.03	460688	544945	289658	128572	93758.1	67246.7	61312.8	419456	226552		High	High	Peak Found	Peak Found	Peak Found	Peak Found	Peak Found	High	High	High	1.17	5	27.61
TRUE	High	[D].NKKTRIIPRHLQLAIRNDEE.[L]		1	1	111	P00002	P00002 [74-93]		2	2444.38	0.287	0.641	2.318	40.8	56.47	27.06	160.8	38.5	100.7	47.48	42.78	36.81	2.08112e+08	1.28772e+08	7.78705e+07	3.08575e+07	5.97738e+07	2.9428e+07	6.82125e+07	8.06636e+07	1.33463e+08		High	High	High	High	High	High	High	High	High	High	0.36	5.67	23.44
TRUE	High	[E].TRGVLKVFLENVIRDAVTYTE.[H]		1	1	2	P00005	P00005 [55-75]		2	2423.33	0.78	2.083	2.193	72.57	30.65	74.86	86	67	147	34.54	70.35	24.29	37842.5		62302.1	37860.7	16083.7	76474.2	83013.3	123500	82822.2		High	Not Found	Peak Found	Peak Found	Peak Found	Peak Found	Peak Found	High	Peak Found	High	0.39	3	95.03
TRUE	High	[D].TGISSKAMGIMNSFVNDIFE.[R]		1	1	73	P00003	P00003 [53-72]		1	2161.03	1.495	3.109	2.157	24.1	57	60.24	68.1	101.7	130.2	36.6	38.48	51.7	8.41416e+06	4.41032e+06	9.65971e+06	1.2575e+07	1.46189e+07	6.35716e+06	1.37103e+07	3.3773e+07	1.61011e+07		High	High	High	High	High	High	High	High	High	High	0.02	4.4	91.21
TRUE	High	[E].RVGAGAPVYLAAVLEYLTAE.[I]		1	1	10	P00002	P00002 [43-62]		1	2063.12	1.265	1.241	2.121	114.65	59.36	124.51	122	43.4	134.6	59.68	138.13	35.2	229198	63573.6	283886	80439.2	81435.1	1.03699e+06	170626	352434	252809		High	High	High	Peak Found	High	High	High	High	High	High	-0.28	3.63	101.34
TRUE	High	[E].IQTAVRLLLPGELAKHAVSE.[G]		1	1	92	P00003	P00003 [95-114]		1	2145.24	1.687	2.725	2.106	115.98	70.75	118.15	59.8	77.3	162.9	67.96	112.29	14.2	3.28803e+07	7.15799e+06	1.7189e+07	1.10862e+08	2.22387e+07	1.20729e+07	3.64292e+07	4.74209e+07	4.68373e+07		High	High	High	High	High	High	High	High	High	High	0.87	8.03	52.06
TRUE	High	[E].SYSVYVYKVLKQVHPDTGISSKAMGIMNSFVNDIFE.[R]	1xDeamidated [Q/N]	1	1	55	P00003	P00003 [37-72]		2	4068.01	1.319	3.154	2.102	127.2	79.75	96.98	42.4	105.7	151.9	73.47	69.7	62.35	5.81936e+06	1.36076e+06	2.36802e+06	5.90126e+06	1.0906e+06	7.67743e+06	16140542	8.48104e+06	4.29147e+06		High	High	High	High	High	High	High	High	High	High	2.95	8.4	90.99
TRUE	High	[E].ELNKLLGKVTIAQGGVLPNIQAVLLPKKTESHHKAKGK.[-]	1xDeamidated [Q/N]; 1xAcetyl [K]; 1xMalonyl [K]	1	1	8	P00002	P00002 [93-130]		2	4187.39	0.478	0.984	2.056	45.76	68.63	69.35	102.2	62	135.7	38.74	42.32	46.07	1.44212e+06	1.44574e+06	2691735	528442	1.28754e+06	877214	2.64765e+06	1.91932e+06	956634		High	High	High	Peak Found	Peak Found	High	High	High	High	High	1.91	4.82	34.97
TRUE	High	[E].SYSVYVYKVLKQVHPDTGISSKAMGIMNSFVNDIFE.[R]	1xOxidation [M]	1	1	31	P00003	P00003 [37-72]		2	4083.02	0.601	1.202	1.999	47.05	43.99	50.67	113.6	54.7	131.7	29.32	41.87	36.69	6.71261e+06	1.22921e+07	9.54492e+06	4.03419e+06	4.59444e+06	8.40271e+06	1.66928e+07	1.10589e+07	8.06575e+06		High	High	High	High	High	High	High	High	High	High	0.13	6.2	83.75
TRUE	High	[E].LNKLLGKVTIAQGGVLPNIQAVLLPKKTESHHKAKGK.[-]		1	1	3	P00002	P00002 [94-130]		1	3929.35	0.25	0.589	1.893	39.43	47.61	8.85	174	43.6	82.5	62.58		68.42	97926.9	71880.2	226188			24523.5	43660.8	133232	46431		High	High	High	Not Found	Not Found	Peak Found	Peak Found	Peak Found	Peak Found	High	1.02	5.87	46.52
TRUE	High	[E].SYSVYVYKVLKQVHPDTGISSKAMGIMNSFVND.[I]		1	1	91	P00003	P00003 [37-69]		1	3677.83	0.76	1.448	1.845	46.68	32.27	41.95	92.8	72.8	134.4	30.11	34.33	8.56	1.08211e+08	6.08887e+07	7.41432e+07	5.81974e+07	8.22849e+07	4.0947e+07	1.08858e+08	9.28962e+07	1.07371e+08		High	High	High	High	High	High	High	High	High	High	-0.62	8.17	73.7
TRUE	High	[E].ELNKLLGKVTIAQGGVLPNIQAVLLPKKTE.[S]	1xDeamidated [Q13]; 1xAcetyl [K]	1	1	1	P00002	P00002 [93-122]		1	3227.9	1.105	1.56	1.788	103.85	80.23	70.36	61.7	115.8	122.5	49.86	56.13	88.5	100144	199359	81568.8	220269	188152	56222.1		95450.3	414737		High	Peak Found	Peak Found	Peak Found	Peak Found	Peak Found	Not Found	Peak Found	Peak Found	High	4.26	3.91	72.45
TRUE	High	[-].MPEPAKSAPAPKKGSKKAVTKAQKKD.[G]	1xMet-loss [N-Term]	1	1	5	P00003	P00003 [1-26]	P00003 1xMet-loss [N-Term]	1	2590.5	0.651	1.194	1.731	86.25	15.16	86.25	108	70.3	121.7	18.15	78.01	5.99	220911	223321	158945	343610	143709	65026.8	236824	248825	266682		Peak Found	Peak Found	Peak Found	High	Peak Found	Peak Found	Peak Found	High	High	High	0.11	5.21	7.08
TRUE	High	[D].TGISSKAMGIMNSFVNDIFE.[R]	1xDeamidated [N]; 2xOxidation [M8; M11]	1	1	11	P00003	P00003 [53-72]		1	2194	0.973	2.27	1.627	28.04	116.43	196.94	84.3	82.1	133.6	46.97		112.98	84012.4	244117	205294		199805		972358		108688		Peak Found	High	High	Not Found	High	Not Found	High	High	High	High	4.61	4.49	69.55
TRUE	High	[E].DTNLCAIHAKRVTIMPKD.[I]	1xCarbamidomethyl [C5]; 1xOxidation [M15]	1	1	66	P00004	P00004 [107-124]		1	2099.07	1.056	0.978	1.586	84.19	52.2	51.17	117.1	69	113.9	47.52	98.5	26.54	5.11999e+06	4.02749e+06	1.74046e+06	1.04091e+07	2.37574e+06	1.83712e+06	2.91318e+06	3.91865e+06	5.00727e+06		High	High	High	High	High	High	High	High	High	High	-1	6.49	22.55
TRUE	High	[E].LNKLLGKVTIAQGGVLPNIQAVLLPKKTE.[S]	3xDeamidated [Q12; N18; Q20]; 1xAcetyl [K7(96.7)]	1	1	2	P00002	P00002 [94-122]	P00002 1xAcetyl [K100(96.7)]	0	3100.82	0.594	0.937	1.578	40.94	89.97	81.33	115.1	71.7	113.2	51.39	39.37	83.4	822216	466144	291267	218362		386870		232940	902565		High	Peak Found	Peak Found	Peak Found	Not Found	Peak Found	Not Found	Peak Found	High	High	-0.69	4.91	62.66
TRUE	High	[E].VALPAPAASTSPEKPSAGKKAKKPAKAAAAAKKKPAGPSVSE.[L]		1	1	21	P00001	P00001 [4-45]		1	3994.28	0.653	0.88	1.55	22.31	63.17	64.71	94.7	69.3	136	34.78	22.73	45.37	2.0505e+06	2.07716e+06	3.61943e+06	1.51902e+06	2.05528e+06	1.3396e+06	1.16973e+06	2.98208e+06	3.18512e+06		High	High	High	High	High	High	High	High	High	High	0.51	5.88	14.67
TRUE	High	[-].MSGRGKQGGKARAKAKTRSSRAGLQFPVGRVHRLLRKGNYAE.[R]	1xMet-loss+Acetyl [N-Term]; 1xMet-loss [N-Term]; 1xAcetyl [K]	1	1	168	P00002	P00002 [1-42]	P00002 1xMet-loss+Acetyl [N-Term]	0	4491.53	0.595	0.917	1.541	42.75	22.31	42.75	119.4	71.1	109.5	15.08	47.4	15.97	2.98676e+07	2.54908e+07	2.21e+07	2.83058e+07	1.17759e+07	1.51717e+07	1.9988e+07	2.75223e+07	2.33807e+07		High	High	High	High	High	High	High	High	High	High	-0.02	7.73	20.99
TRUE	High	[E].SYSVYVYKVLKQVHPDTGISSKAMGIMNSFVNDIFE.[R]		1	1	53	P00003	P00003 [37-72]		2	4067.03	2.436	3.689	1.514	64.81	55.49	60.79	53.6	103.9	142.5	59.29	50.26	30.75	3.36802e+07	7.62162e+06	2.92543e+07	5.67003e+07	2.66799e+07	8.20388e+07	7.32908e+07	1.2423e+08	7.77358e+07		High	High	High	High	High	High	High	High	High	High	-0.75	6.3	88.64
TRUE	High	[D].NKKTRIIPRHLQLAIRNDE.[E]		1	1	4	P00002	P00002 [74-92]		1	2315.34	0.706	1.157	1.483	69.5	90.58	47.54	98.5	69.6	131.9	97.28	44.49	37.27	6.45774e+06	1.50464e+06	1.16955e+06	2.00041e+06	1.06264e+06	912398	1.35278e+06	2.01485e+06	2.90583e+06		High	High	Peak Found	Peak Found	Peak Found	Peak Found	High	High	Peak Found	High	0.08	4.41	22.78
TRUE	High	[E].RVGAGAPVYLAAVLE.[Y]		1	1	179	P00002	P00002 [43-57]		0	1485.84	0.556	0.808	1.453	89.89	66.88	86.09	126.9	70.6	102.5	99.58	71.2	16.87	1.6015e+08	8.79058e+07	6.18036e+08	5.29488e+07	8.90471e+07	2.13936e+08	9.53135e+07	1.30367e+08	1.29408e+08		High	High	High	High	High	High	High	High	High	High	-0.15	4.56	63.26
TRUE	High	[E].LNKLLGKVTIAQGGVLPNIQAVLLPKKTE.[S]	1xDeamidated [Q/N]	1	1	261	P00002	P00002 [94-122]		0	3056.84	0.78	1.112	1.425	65.71	79.04	71.66	97	102.9	100.1	60.51	63.06	44.54	2.47809e+07	1.1971e+07	4.4506e+07	3.47101e+07	6.8843e+06	2.62981e+07	2.31001e+07	4.94787e+07	2.55633e+07		High	High	High	High	High	High	High	High	High	High	2.67	10.99	65.79
TRUE	High	[-].MPEPAKSAPAPKKGSKKAVTKAQKKDGKKRKRSRKE.[S]	1xDeamidated [Q23]; 1xMet-loss [N-Term]; 1xMalonyl [K]	1	1	12	P00003	P00003 [1-36]	P00003 1xMet-loss [N-Term]	2	3931.27	100	100	1.416			71.96		124.2	175.8		33.04	63.47				196161	262093	132065	386572	77264.6	277789		Not Found	Not Found	Not Found	Peak Found	High	High	High	Peak Found	High	High	4.31	4.95	6.25
TRUE	High	[-].MPEPAKSAPAPKKGSKKAVTKAQKKDGKKRKRSRKE.[S]	1xMet-loss [N-Term]	1	1	20	P00003	P00003 [1-36]	P00003 1xMet-loss [N-Term]	2	3844.28	0.322	0.48	1.399	40.63	55.07	35.98	154	67.6	78.4	42.92	35.54	43.97	719984	452551	303241	97749.6	198589	200941	230547	136762	345276		High	High	High	Peak Found	Peak Found	High	High	High	High	High	-0.84	6.55	117.93
TRUE	High	[E].LNKLLGKVTIAQGGVLPNIQAVLLPKKTE.[S]		1	1	677	P00002	P00002 [94-122]		0	3055.86	1.243	1.795	1.386	21.4	44.89	42.81	69.8	86.8	143.4	27.54	31.04	35.64	3.781e+08	2.27598e+08	2.59108e+08	4.89612e+08	3.22174e+08	2.75678e+08	6.78563e+08	5.32145e+08	3.17583e+08		High	High	High	High	High	High	High	High	High	High	1.3	11.45	62.71
TRUE	High	[E].IAQDFKTDLRFQSSAVMALQE.[A]		1	1	18	P00004	P00004 [75-95]		2	2398.21	1.118	1.421	1.375	12.17	16.25	16.25	86.8	89.7	123.4	6.29	11.95	16.2	2.11601e+06	1.86816e+06	2.03246e+06	2.10051e+06	2.08895e+06	2.56035e+06	2.57198e+06	2.88863e+06	3.52482e+06		High	High	High	Peak Found	High	Peak Found	High	Peak Found	High	High	0.31	3.95	60.73
TRUE	High	[D].TGISSKAMGIMNSFVNDIFERIAGE.[A]	1xOxidation [M]	1	1	3	P00003	P00003 [53-77]		2	2703.31	1.55	2.106	1.359	75.14	46.23	63.41	57.9	107.9	134.2	30.43	54.48	34.09	18301.6	23586	33344.8	43948.5	13987.4	51669.9	70224.1	34184.1	54627.7		Peak Found	Peak Found	High	Peak Found	Peak Found	High	Peak Found	Peak Found	High	High	0.69	3.11	92.79
TRUE	High	[-].MSGRGKQGGKARAKAKTRSSRAGLQFPVGRVHRLLRKGNYAE.[R]	1xDeamidated [Q/N]; 1xMet-loss+Acetyl [N-Term]; 1xMet-loss [N-Term]; 1xAcetyl [K]	1	1	56	P00002	P00002 [1-42]	P00002 1xMet-loss+Acetyl [N-Term]	0	4492.51	0.405	0.378	1.355	91.86	80.2	72.82	147.9	62.3	89.8	73.42	82.3	65.31	2.06149e+06	4.65592e+06	1.01428e+07	4.10312e+06	1.96224e+06	514917	697675	2.8289e+06	3.83845e+06		High	High	High	High	High	High	High	High	High	High	2.94	7.27	22.61
TRUE	High	[-].MSGRGKQGGKARAKAKTRSSRAGLQFPVGRVHRLLRKGNYAE.[R]	1xMet-loss [N-Term]	1	1	49	P00002	P00002 [1-42]	P00002 1xMet-loss [N-Term]	0	4449.52	0.622	0.755	1.338	59.4	43.96	47.54	122.1	75.9	102	23.89	45.22	31.27	4.05925e+06	2.66678e+06	2.83047e+06	2.93819e+06	1.76104e+06	1.19637e+06	1.60047e+06	3.06586e+06	2.36474e+06		High	High	High	High	High	High	High	High	High	High	1.08	7.77	20.59
TRUE	High	[D].TGISSKAMGIMNSFVNDIFE.[R]	2xDeamidated [N12; N16]	1	1	17	P00003	P00003 [53-72]		1	2163	1.705	2.337	1.325	52.05	42.22	64.35	68.1	116.1	115.8	31.85	51.09	40.12	189624	119476	233765	323363	429720	132209	322280	569466	279271		High	High	High	High	High	High	High	High	High	High	1.92	4.02	82.12
TRUE	High	[D].TGISSKAMGIMNSFVNDIFERIAGE.[A]		1	1	13	P00003	P00003 [53-77]		2	2687.32	4.513	5.858	1.298	107.92	69.13	106.74	26.4	119.1	154.6	1.05	123.57	54.33	34500.3		33991.5	154531	42040.7	809138	84681.7	294154	200617		High	Not Found	High	High	Peak Found	High	High	High	High	High	0.1	5.7	100.69
TRUE	High	[E].HAKRKTVTAMDVVYALKRQGRTLYGFGG.[-]	1xMalonyl [K5(87.4)]	1	1	15	P00005	P00005 [76-103]	P00005 1xMalonyl [K80(87.4)]	1	3209.7	100	100	1.296			71.03		125.4	174.6		115.46	24.52				1.54355e+06	2.12405e+06	1.27991e+07	2.00048e+06	3.30378e+06	2.95893e+06		Not Found	Not Found	Not Found	Peak Found	High	High	High	High	High	High	-1.14	5.84	67.74
TRUE	High	[D].TGISSKAMGIMNSFVND.[I]	1xOxidation [M]; 1xMalonyl [K6(100)]	1	1	23	P00003	P00003 [53-69]	P00003 1xMalonyl [K58(100)]	0	1873.83	100	100	1.287			104.39		204.1	95.9		79.2	71				1.86244e+06	1.8899e+06	110168	2.43181e+06	874748	709189		Not Found	Not Found	Not Found	High	High	High	High	High	High	High	-1.92	4.23	78.2
TRUE	High	[-].MPEPAKSAPAPKKGSKKAVTKAQKKDGKKRKRSRKE.[S]	1xMet-loss [N-Term]; 1xMalonyl [K]	1	1	13	P00003	P00003 [1-36]	P00003 1xMet-loss [N-Term]	2	3930.28	4.08	5.313	1.251	8.91	48.15	44.08	33.1	135.2	131.6	37.03	39.83	22.24	105100	49133.2	103170	191196	420899	446188	558354	409807	370109		Peak Found	Peak Found	Peak Found	Peak Found	High	High	High	High	High	High	0.61	5.49	6.96
TRUE	High	[E].LIVQAVSSSKE.[R]		1	1	14	P00001	P00001 [46-56]		0	1160.65	0.434	0.593	1.223	69.29	95.07	42.76	181.1	53.5	65.4	48.37	38.97	51.02	7.47335e+06	6.50515e+06	2.47253e+06	1.9218e+06	1581479	3.23974e+06	2.3497e+06	1.67201e+06	4430344		High	High	High	High	High	High	High	High	High	High	-0.87	4.27	22.81
TRUE	High	[E].DTNLCAIHAKRVTIMPKDIQLARRIRGE.[R]	1xCarbamidomethyl [C5]; 1xOxidation [M15]	1	1	54	P00004	P00004 [107-134]		2	3291.79	2.219	2.706	1.219	58.4	126.45	121.77	50.6	112.4	137	12.01	52.79	109.16	9.43176e+06	8.28577e+06	7.42534e+06	3.26499e+07	1.83861e+07	1.11437e+07	7.25136e+07	2.24199e+07	3.2987e+06		High	High	High	High	High	High	High	High	High	High	0.5	6.99	35.17
TRUE	High	[E].IAQDFKTDLRFQSSAVMALQE.[A]	1xOxidation [M17]	1	1	5	P00004	P00004 [75-95]		2	2414.2	0.77	0.718	1.178	45.73	13.55	24.63	131.5	77.4	91.2	23.94	28.4	6.3	1.2529e+06	1.91171e+06	2.01452e+06	1.64088e+06	1.12525e+06	964966	1.28283e+06	1.32585e+06	1447050		High	Peak Found	High	Peak Found	High	Peak Found	High	Peak Found	High	High	1.47	3.14	55.48
TRUE	High	[D].NIQGITKPAIRRLARRGGVKRISGLIYE.[E]		1	1	16	P00005	P00005 [26-53]		0	3135.87	6.223	1.92	1.158	144.73	141.5	147.48	20.8	129.4	149.8	143.5	163.94	100.71	317486	584009	6.95939e+06	99755357	3.63428e+06	86414.7	4.20764e+06	1.11603e+07	609668		High	Peak Found	High	High	Peak Found	Peak Found	High	High	High	High	0.05	5.18	44.03
TRUE	High	[E].ASRLAHYNKRSTITSREIQTAVRLLLPGELAKHAVSE.[G]	1xDeamidated [N/Q]	1	1	5	P00003	P00003 [78-114]		2	4117.26	1.627	1.704	1.151	66.2	45.03	44.41	79.4	125.9	94.7	32.76	58.92	54.06	333991	455439	232550		339875	825277	398600	938434	396258		High	High	Peak Found	Not Found	Peak Found	Peak Found	High	High	Peak Found	High	3.72	4.98	57.54
TRUE	High	[-].MSGRGKQGGKARAKAKTRSSRAGLQFPVGRVHRLLRKGNYAE.[R]	1xDeamidated [N/Q]; 1xMet-loss [N-Term]; 1xMalonyl [K37(99.3)]	1	1	5	P00002	P00002 [1-42]	P00002 1xMet-loss [N-Term]; 1xMalonyl [K37(99.3)]	0	4536.5	1.177	1.493	1.15	52.69	47.95	37.28	70.2	96.6	133.2	46.74	36.87	27.28	76361.9	143416	61162.9		80448.6	137196	144842	91302.2	159776		Peak Found	Peak Found	Peak Found	Not Found	Peak Found	Peak Found	High	High	High	High	2.27	4.29	28.06
TRUE	High	[D].TGISSKAMGIMNSFVNDIFE.[R]	1xDeamidated [N]; 1xOxidation [M]	1	1	61	P00003	P00003 [53-72]		1	2178.01	1.859	1.914	1.148	81.48	58.73	78.45	50	116.4	133.6	34.09	59.2	37.71	969523	1.9226e+06	1.33785e+06	3.11388e+06	3.57462e+06	811940	3.57525e+06	1.68353e+06	3.68015e+06		High	High	High	High	High	High	High	High	High	High	1.92	4.57	84.89
TRUE	High	[E].LLIRKLPFQRLVRE.[I]	1xDeamidated [Q9]; 1xMalonyl [K5(100)]	1	1	2	P00004	P00004 [61-74]	P00004 1xMalonyl [K65(100)]	0	1868.11	100	100	1.144			75.97		135.3	164.7		91.97	40.4				288211	81375.8	51222.8	73866.5		132949		Not Found	Not Found	Not Found	High	Peak Found	Peak Found	High	Not Found	Peak Found	High	2.45	5.25	60.67
TRUE	High	[E].ASRLAHYNKRSTITSRE.[I]		1	1	33	P00003	P00003 [78-94]		0	1990.06	0.774	0.84	1.125	19.14	9.24	12.89	113.4	87.8	98.8	8.12	68.34	7.43	1.09318e+07	1.0622e+07	1.23433e+07	2.41038e+07	7.86188e+06	8.46029e+06	1.03467e+07	9.51929e+06	8.92631e+06		High	High	High	High	High	High	High	High	High	High	-0.56	7.33	11.85
TRUE	High	[E].GTKAVTKYTSSK.[-]		1	1	1	P00003	P00003 [115-126]		0	1270.7	0.884	0.895	1.116	21.86	31.64	16.38	104.5	92.4	103.1	20.96	2.36	26.35	173738		128878		130042	134461	95450.1	147569	163853		Peak Found	Not Found	Peak Found	Not Found	Peak Found	Peak Found	High	Peak Found	Peak Found	High	-1.22	3.54	8.43
TRUE	High	[E].ETRGVLKVFLE.[N]	1xMalonyl [K7(100)]	1	1	5	P00005	P00005 [54-64]	P00005 1xMalonyl [K60(100)]	1	1376.74	100	100	1.081			56.69		128	172		53	46.99				749584	1.21366e+06	2.18607e+06	2.28978e+06	810443	1.63144e+06		Not Found	Not Found	Not Found	High	High	High	High	High	Peak Found	High	-1.11	2.25	67.22
TRUE	High	[E].LLIRKLPFQRLVRE.[I]	1xDeamidated [Q9]	1	1	21	P00004	P00004 [61-74]		0	1782.11	4.929	4.308	1.038	128.78	128.39	60.82	74.9	110.5	114.6	95.63	125.64	114.82	1.11258e+06	488246	59900.9	5.48447e+06	511038	720675	642502	4.79334e+06	747750		High	High	High	High	High	High	High	High	High	High	-0.63	5.3	46.04
TRUE	High	[-].MSEVALPAPAASTSPEKPSAGKKAKKPAKAAAAAKKKPAGPSVSE.[L]	1xAcetyl [N-Term]; 2xSuccinyl [K25; K26]; Acetyl [K]	1	1	1	P00001	P00001 [1-45]	P00001 1xAcetyl [N-Term]	2	4625.45	100	100	1.03			18.18		147.8	152.2		4.81	17.79				95750.6	102490		89941.1	115833			Not Found	Not Found	Not Found	Peak Found	Peak Found	Not Found	Peak Found	High	Not Found	High	1.66	3.5	21.63
TRUE	High	[D].TGISSKAMGIMNSFVNDIFE.[R]	1xMalonyl [K6(100)]	1	1	3	P00003	P00003 [53-72]	P00003 1xMalonyl [K58(100)]	1	2247.03	100	100	1.025			85.7		137.2	162.8		86.41	43.44				51520.4	176984	37801.2	94695.4	38729.7	61117.9		Not Found	Not Found	Not Found	Peak Found	High	Peak Found	High	Peak Found	Peak Found	High	0.9	2.77	99.18
TRUE	High	[D].TGISSKAMGIMNSFVND.[I]		1	1	224	P00003	P00003 [53-69]		0	1771.84	1.055	1.066	1.01	117.58	43.06	83.78	96.1	101.4	102.4	49.99	90.39	38.77	3.0314e+08	9.83159e+07	2.15105e+08	5.21986e+08	2.27013e+08	4.69698e+07	1.08844e+08	2.29239e+08	2.49047e+08		High	High	High	High	High	High	High	High	High	High	-0.49	5.39	62.92
TRUE	High	[E].LNKLLGKVTIAQGGVLPNIQAVLLPKKTE.[S]	1xDeamidated [N/Q]; 1xMalonyl [K7(99.9)]	1	1	9	P00002	P00002 [94-122]	P00002 1xMalonyl [K100(99.9)]	0	3142.84	97.88	100	0.994	88.34	104.43	95.72	1.4	140	158.6		69.56	73.81		25474.1		1.00774e+06	2.49339e+06	4.84634e+06	708199	2.82594e+06	4.81643e+06		Not Found	Peak Found	Not Found	High	High	High	High	High	High	High	0.97	4.96	71.53
TRUE	High	[E].LNKLLGKVTIAQGGVLPNIQAVLLPKKTE.[S]	1xMalonyl [K26(98.7)]	1	1	27	P00002	P00002 [94-122]	P00002 1xMalonyl [K119(98.7)]	0	3141.86	100	100	0.986			42.06		133.7	166.3		35.97	28.67				1.78985e+07	2.31593e+07	3.5834e+07	2.87924e+07	1.76524e+07	3.18884e+07		Not Found	Not Found	Not Found	High	High	High	High	High	High	High	3.26	7.45	71.05
TRUE	High	[E].IQTAVRLLLPGELAKHAVSE.[G]	1xDeamidated [Q2]	1	1	19	P00003	P00003 [95-114]		1	2146.22	0.878	1.534	0.985	119.01	64.74	81.57	109.4	96	94.6	35.3	120.7	47.08	429065	203258	384994	1.90812e+06	337841	151965	682410	332682	311770		High	High	High	High	High	High	High	High	High	High	4.97	6.51	54.39
TRUE	High	[E].SYSVYVYKVLKQVHPDTGISSKAMGIMNSFVND.[I]	2xMalonyl [K11(82.2); K22(100)]	1	1	17	P00003	P00003 [37-69]	P00003 2xMalonyl [K47(82.2); K58(100)]	1	3849.84	100	100	0.971			29.85		152.2	147.8		46.84	10.86				1.30291e+06	1.24826e+06	462047	1.00909e+06	1.23762e+06	1.21228e+06		Not Found	Not Found	Not Found	High	High	High	High	High	High	High	0.79	4.42	95.05
TRUE	High	[D].NKKTRIIPRHLQLAIRNDEE.[L]	1xDeamidated [N/Q]	1	1	65	P00002	P00002 [74-93]		2	2445.37	0.347	0.58	0.961	78.06	77.72	82.29	160.7	46.1	93.2	41.3	81.32	65.52	1.49351e+07	2.27646e+07	9.78389e+06	1.39822e+07	4.28488e+06	3.39583e+06	2.64667e+06	8.66494e+06	1.343e+07		High	High	High	High	High	High	High	High	High	High	0.56	5.97	27.32
TRUE	High	[E].HAKRKTVTAMDVVYALKRQGRTLYGFGG.[-]	1xDeamidated [Q19]; 1xMalonyl [K5(76.2)]	1	1	1	P00005	P00005 [76-103]	P00005 1xMalonyl [K80(76.2)]	1	3210.68	100	100	0.95			60.48		153.9	146.1			63.89				400238			380151	642080	145109		Not Found	Not Found	Not Found	Peak Found	Not Found	Not Found	Peak Found	High	Peak Found	High	4.85	4.84	57.02
TRUE	High	[E].LLIRKLPFQRLVRE.[I]	1xMalonyl [K5(100)]	1	1	53	P00004	P00004 [61-74]	P00004 1xMalonyl [K65(100)]	0	1867.13	100	100	0.947	55.37	3.05	55.37	0.4	153.9	145.7		84.04	26.74	44837.4			5.33081e+07	1.73762e+07	1.08865e+07	1.61167e+07	2.51984e+07	1.64551e+07		Peak Found	Not Found	Not Found	High	High	High	High	High	High	High	2.72	5.64	56.77
TRUE	High	[E].HAKRKTVTAMDVVYALKRQGRTLYGFGG.[-]	1xOxidation [M10]	1	1	28	P00005	P00005 [76-103]		1	3139.69	0.733	1.154	0.922	72.26	15.9	20.2	86.8	112.9	100.2	112.82	35.17	9.61	931406	1.02395e+06	6.45572e+06	1.41981e+06	682656	1.33164e+06	1.08017e+06	1.18182e+06	1.30858e+06		High	High	High	Peak Found	Peak Found	High	High	Peak Found	High	High	1.06	7.22	47.38
TRUE	High	[E].AYLVGLFED.[T]		1	1	4	P00004	P00004 [99-107]		1	1026.51	1.756	1.61	0.917	40.94	68.93	60.98	68.7	120.7	110.6	14.86	40.69	55.5	55012.1	43782.1	42207.1	76880.5	123546	55651	119752	36364.4	70498.9		Peak Found	Peak Found	Peak Found	High	High	Peak Found	High	Peak Found	High	High	0.33	2.15	76.21
TRUE	High	[D].LRFQSSAVMALQE.[A]		1	1	770	P00004	P00004 [83-95]		0	1479.76	1.372	1.29	0.913	21.55	13.55	15.89	86.8	111.4	101.8	9.35	21.79	7.84	8.35075e+07	7.01276e+07	8.2057e+07	1.43471e+08	1.05318e+08	9.62362e+07	9.61873e+07	1.07736e+08	9.2978e+07		High	High	High	High	High	High	High	High	High	High	0.33	3.94	51.43
TRUE	High	[D].TGISSKAMGIMNSFVND.[I]	1xOxidation [M]	1	1	177	P00003	P00003 [53-69]		0	1787.83	1.514	1.329	0.878	117.4	41.19	124.11	78.1	118.2	103.8	53.59	94.52	20.62	1.90653e+07	2.43616e+07	5.03688e+07	8.72196e+07	3.68791e+07	6.00744e+06	3.23883e+07	3.91429e+07	2.57658e+07		High	High	High	High	High	High	High	High	High	High	-0.16	4.67	54.24
TRUE	High	[E].DTNLCAIHAKRVTIMPKD.[I]	1xCarbamidomethyl [C5]; 1xDeamidated [N3]	1	1	3	P00004	P00004 [107-124]		1	2084.06	2.43	1.483	0.864	124.94	61.68	124.94	54.2	131.8	113.9	50.53	157.61	37.76	26144.6	66306.2	33963.4	1.4819e+06	82536.2	12982.6	87707	38784.6	71343.7		Peak Found	Peak Found	High	High	High	Peak Found	Peak Found	Peak Found	Peak Found	High	0.39	5.56	32.95
TRUE	High	[E].DTNLCAIHAKRVTIMPKDIQLARRIRGE.[R]	1xCarbamidomethyl [C5]; 1xOxidation [M15]; 1xMalonyl [K10(100)]	1	1	5	P00004	P00004 [107-134]	P00004 1xMalonyl [K116(100)]	2	3377.79	100	100	0.851			91.01		109.9	190.1		58.85	61.98				2.39116e+06	833751	1.06223e+06	2.03587e+06	1.83824e+06	412633		Not Found	Not Found	Not Found	Peak Found	Peak Found	High	High	High	High	High	0.41	4.63	42.97
TRUE	High	[E].LNKLLGKVTIAQGGVLPNIQAVLLPKKTE.[S]	1xAcetyl [K26(97.9)]	1	1	51	P00002	P00002 [94-122]	P00002 1xAcetyl [K119(97.9)]	0	3097.87	2.544	2.139	0.841	46.69	47.65	36.06	52.8	134.3	112.9	42.34	11.09	34.66	1.81163e+06	1.24116e+06	741453	3.50843e+06	2.80821e+06	3.15717e+06	1.69387e+06	3.50793e+06	2.6547e+06		High	High	High	High	High	High	High	High	High	High	3.34	7.15	64.28
TRUE	High	[D].TGISSKAMGIMNSFVNDIFE.[R]	1xDeamidated [N]	1	1	65	P00003	P00003 [53-72]		1	2162.01	2.853	2.207	0.838	111.25	55.63	108.18	48.1	137.1	114.8	37.97	82.46	54.11	3.72275e+06	1.63772e+06	3.01995e+06	1.91786e+07	8.61657e+06	2.65175e+06	8.2159e+06	2.25817e+06	7.21793e+06		High	High	High	High	High	High	High	High	High	High	0.33	4.55	92.93
TRUE	High	[-].MSGRGKQGGKARAKAKTRSSRAGLQFPVGRVHRLLRKGNYAE.[R]	1xDeamidated [Q/N]; 1xMet-loss [N-Term]	1	1	24	P00002	P00002 [1-42]	P00002 1xMet-loss [N-Term]	0	4450.5	0.686	0.568	0.837	76.3	13.69	74.91	132.7	91.1	76.2	10.27	67.43	13.74	1.61365e+06	1.31288e+06	1.46469e+06	2.07065e+06	1.00496e+06	497224	695232	916162	841192		High	High	High	High	High	Peak Found	High	High	High	High	3.61	6.51	20.56
TRUE	High	[D].NKKTRIIPRHLQLAIRNDEE.[L]	1xDeamidated [Q/N]; 1xMalonyl [K3(94.9)]	1	1	10	P00002	P00002 [74-93]	P00002 1xMalonyl [K76(94.9)]	2	2531.37	100	100	0.832	84.06	86.58	115.04	0.3	172.9	126.8		81.27	64.12		5976.37		5.49446e+06	3.50638e+06	426230	4.56926e+06	2.5729e+06	1.07039e+06		Not Found	Peak Found	Not Found	High	High	High	High	High	High	High	0.95	5.4	34.28
TRUE	High	[D].NKKTRIIPRHLQLAIRNDEE.[L]	1xMalonyl [K3(94.5)]	1	1	30	P00002	P00002 [74-93]	P00002 1xMalonyl [K76(94.5)]	2	2530.38	100	100	0.829			103.98		164.1	135.9		96.47	44.65				3.91606e+07	1.34211e+07	4.00821e+06	1.86494e+07	7.7433e+06	1.11208e+07		Not Found	Not Found	Not Found	High	High	High	High	High	High	High	0.53	6.13	32.77
TRUE	High	[E].IQTAVRLLLPGE.[L]		1	1	994	P00003	P00003 [95-106]		0	1309.78	1.006	0.925	0.821	50.39	56.35	69.67	103.2	101.3	95.5	21.72	52.09	53.36	1.04427e+09	7.01938e+08	1.06331e+09	1.93198e+09	1.02416e+09	7.065e+08	5.03437e+08	1.58667e+09	9.66005e+08		High	High	High	High	High	High	High	High	High	High	-0.36	4.37	55.98
TRUE	High	[D].LRFQSSAVMALQE.[A]	1xDeamidated [Q]; 1xOxidation [M9]	1	1	12	P00004	P00004 [83-95]		0	1496.74	1.42	1.134	0.799	67.76	64.29	77.32	84.4	119.9	95.7	48.25	72.08	63.04	787842	1.14793e+06	2.02673e+06	3.70414e+06	1.63027e+06	833333	1.30213e+06	2.72154e+06	772398		High	High	High	High	High	High	High	High	High	High	1.07	3.35	45.84
TRUE	High	[D].NKKTRIIPRHLQLAIRNDEE.[L]	2xDeamidated [N17; N/Q]	1	1	4	P00002	P00002 [74-93]		2	2446.35	0.702	0.605	0.787	136	102.62	113.46	133	93.4	73.6	59.18	143.12	92.35	122091	410426	214061	1.39554e+06	150358	35290.5	73868.5	118399	420680		Peak Found	Peak Found	High	High	Peak Found	Peak Found	Peak Found	Peak Found	High	High	-1.28	4.16	29.51
TRUE	High	[E].ETRGVLKVFLE.[N]		1	1	27	P00005	P00005 [54-64]		1	1290.74	1.695	1.016	0.78	85.85	84.79	96.64	80.8	137	82.2	65.11	91.62	99.09	7.40096e+06	5.2936e+06	17580167	3.60264e+07	12542929	4.74485e+06	3.89369e+06	28086606	7.52195e+06		High	High	High	High	High	High	High	High	High	High	0.23	3.79	45.73
TRUE	High	[-].MSGRGKQGGKARAKAKTRSSRAGLQFPVGRVHRLLRKGNYAE.[R]	1xMet-loss+Acetyl [N-Term]; 1xMalonyl [K37(97.5)]; 1xMet-loss [N-Term]; 1xAcetyl [K]	1	1	74	P00002	P00002 [1-42]	P00002 1xMet-loss+Acetyl [N-Term]; 1xMalonyl [K37(97.5)]; 1xMet-loss [N-Term]	0	4577.53	73.832	56.49	0.772	90.7	92.54	90.7	2.7	147.6	149.8	70.24	76.23	71.71	57208	111060	22443.1	8.1997e+06	3.18357e+06	1.82708e+06	1.21453e+06	3.2317e+06	6.32703e+06		Peak Found	Peak Found	Peak Found	High	High	High	High	High	High	High	-0.72	8.24	31.26
TRUE	High	[E].SYSVYVYKVLKQVHPDTGISSKAMGIMNSFVND.[I]	1xDeamidated [Q12]; 1xSuccinyl [K11]; 1xMalonyl [K]	1	1	1	P00003	P00003 [37-69]		1	3864.83	100	100	0.767			78.53		175.7	124.3		78.17	41.31				98055.3	28246.2		37217.8	60452.7	26958.7		Not Found	Not Found	Not Found	Peak Found	Peak Found	Not Found	High	Peak Found	Peak Found	High	4.32	2.75	95.88
TRUE	High	[E].YLTAEILE.[L]		1	1	3	P00002	P00002 [58-65]		1	951.503	2.258	1.688	0.762	92.24	91.13	50.86	61.2	135.5	103.3	84.38	73.12	17.49	103188	42893.9	267809	155633	228439	604626	128878	180614	174171		High	Peak Found	Peak Found	Peak Found	Peak Found	High	High	Peak Found	Peak Found	High	0.36	2.43	57.21
TRUE	High	[E].RSGVSLAALKKALAAAGYDVE.[K]		1	1	353	P00001	P00001 [57-77]		1	2090.16	2.15	1.633	0.76	60.7	34.39	73.4	63.8	145.5	90.6	40.13	57.39	34	2.48121e+08	1.03737e+08	2.19257e+08	4.99804e+08	5.3339e+08	1.3171e+08	1.98125e+08	3.11146e+08	4.05118e+08		High	High	High	High	High	High	High	High	High	High	0.31	7.6	63.64
TRUE	High	[E].ELNKLLGKVTIAQGGVLPNIQAVLLPKKTESHHKAKGK.[-]	2xDeamidated [Q/N]; 1xAcetyl [K]; 1xMalonyl [K]	1	1	3	P00002	P00002 [93-130]		2	4188.38	1.507	1.141	0.758	130.03	138.19	120.02	129.1	69.9	101	84.73	98.99	85.64	21541.7	1.1709e+06	1.01574e+06	1.76415e+06	188154	549647	1.33653e+06	794690	78777.3		Peak Found	High	Peak Found	Peak Found	Peak Found	Peak Found	High	High	Peak Found	High	3.94	4.48	36.45
TRUE	High	[E].DTNLCAIHAKRVTIMPKD.[I]	1xCarbamidomethyl [C5]	1	1	55	P00004	P00004 [107-124]		1	2083.08	0.481	0.365	0.758	140.99	110.27	137.89	162.5	78.2	59.3	72.46	154.47	93.76	1.91717e+07	5.2667e+07	1.44399e+07	1.41866e+08	9.23071e+06	1.89802e+06	2.51446e+06	6.99945e+06	2.05766e+07		High	High	High	High	High	High	High	High	High	High	-1.22	7.59	28.02
TRUE	High	[D].LRFQSSAVMALQE.[A]	1xOxidation [M9]	1	1	163	P00004	P00004 [83-95]		0	1495.76	1.395	1.181	0.755	83.19	62.28	79.67	71	130.8	98.2	60.58	62.89	50.33	1.18223e+07	1.96266e+07	3.96575e+07	5.53255e+07	3.61849e+07	1.20172e+07	2.71696e+07	4.17693e+07	1.39661e+07		High	High	High	High	High	High	High	High	High	High	-0.46	3.77	42.35
TRUE	High	[E].LNKLLGKVTIAQGGVLPNIQAVLLPKKTE.[S]	2xDeamidated [Q/N]; 2xAcetyl [K3(100); K7(100)]	1	1	9	P00002	P00002 [94-122]	P00002 2xAcetyl [K96(100); K100(100)]	0	3141.85	100	100	0.753			46.58		143	157		40.13	31.75				6.18423e+06	6.84919e+06	1.23752e+07	9099082	4.65686e+06	7.52058e+06		Not Found	Not Found	Not Found	High	High	High	High	Peak Found	Peak Found	High	3.52	3.62	73.57
TRUE	High	[D].TGISSKAMGIMNSFVND.[I]	2xOxidation [M8; M11]	1	1	126	P00003	P00003 [53-69]		0	1803.83	1.679	1.103	0.749	128.11	115.52	125.27	79.3	133.2	87.5	72.53	97.84	98.63	785769	3.15785e+06	5.20561e+06	1.29943e+07	5.30201e+06	720540	9.73554e+06	3.48206e+06	768957		High	High	High	High	High	High	High	High	High	High	0.41	5.13	38.41
TRUE	High	[E].SYSVYVYKVLKQVHPD.[T]		1	1	261	P00003	P00003 [37-52]		0	1925.02	2.108	1.402	0.727	137.28	32.99	137.28	64.7	136.3	99	37.79	125.14	22.53	6.71794e+07	6.00513e+07	1.16414e+08	6.28535e+08	1.41627e+08	1.04876e+07	8.41654e+07	1.02895e+08	1.31696e+08		High	High	High	High	High	High	High	High	High	High	0.06	7.3	51.7
TRUE	High	[D].TNLCAIHAKRVTIMPKD.[I]	1xCarbamidomethyl [C4]	1	1	1	P00004	P00004 [108-124]		0	1968.05	1.066	0.677	0.685	95.06	28.78	95.06	107.3	114.3	78.4	27.19	139.69	22.2	95038.2	54562.1	73762.1	713756	78607.6	28207.7	36929	57490.4	53866.6		Peak Found	Peak Found	Peak Found	High	Peak Found	Peak Found	Peak Found	Peak Found	Peak Found	High	-0.82	4.7	23.57
TRUE	High	[E].SYSVYVYKVLKQVHPD.[T]	1xMalonyl [K11(100)]	1	1	27	P00003	P00003 [37-52]	P00003 1xMalonyl [K47(100)]	0	2011.02	100	100	0.681			120.95		178.5	121.5		87.46	22.46				4.41791e+07	2.35529e+07	2.95971e+06	1.71263e+07	1.60418e+07	1.09418e+07		Not Found	Not Found	Not Found	High	High	High	High	High	High	High	-0.93	4.3	68.59
TRUE	High	[E].LLIRKLPFQRLVRE.[I]		1	1	626	P00004	P00004 [61-74]		0	1781.13	1.839	1.636	0.671	84.46	48.17	84.46	73.7	135.4	90.9	24.87	95.11	40.83	1.06806e+08	1.58216e+08	1.77933e+08	9.37244e+08	2.90926e+08	1.25202e+08	1.95258e+08	3.54999e+08	1.74774e+08		High	High	High	High	High	High	High	High	High	High	-0.71	5.33	42.1
TRUE	High	[E].SYSVYVYKVLKQVHPDTGISSKAMGIMNSFVND.[I]	1xDeamidated [N/Q]	1	1	36	P00003	P00003 [37-69]		1	3678.82	0.323	0.209	0.669	141.6	137.01	108.87	202.3	65.3	32.4	119.62	110.68	103.23	154684	1.26685e+07	3.44555e+06	219126	1.11266e+06	3.95286e+06	425672	551894	2.64504e+06		High	High	High	High	High	High	High	High	High	High	0.59	7.6	75.62
TRUE	High	[D].TNLCAIHAKRVTIMPKDIQLARRIRGE.[R]	1xCarbamidomethyl [C4]; 1xDeamidated [Q/N]; 1xSuccinyl [K16]; 1xAcetyl [K9(99.9)]	1	1	7	P00004	P00004 [108-134]	P00004 1xAcetyl [K116(99.9)]	1	3303.78	1.399	0.909	0.657	114.56	116.62	105.21	79.1	149	71.9	121.25	56.89	110.85	571198	282911	3.38193e+06	1.52334e+06	1.07506e+06	395685	518951	2.43206e+06	259913		High	Peak Found	High	High	Peak Found	High	High	High	Peak Found	High	2.73	4.33	42.17
TRUE	High	[E].ELNKLLGKVTIAQGGVLPNIQAVLLPKKTE.[S]		1	1	3	P00002	P00002 [93-122]		1	3184.9	1.462	1.487	0.648	63.83	73.15	86.26	76	111.1	113	41.43	82.61	67.47	546714	311352	257018	455265	298712	1390901	879313	463052	193643		High	Peak Found	High	Peak Found	Peak Found	High	Peak Found	Peak Found	Peak Found	High	2.29	5.97	68.35
TRUE	High	[E].IRRYQKSTELLIRKLPFQRLVRE.[I]		1	1	3	P00004	P00004 [52-74]		1	2942.75	10.473	6.656	0.636	64.21	124.18	111.81	16.5	173.3	110.1	10.12	72.6	117.93	35473.5	38948.7	31786	532417	371513	68789.3	236097	960282	38350.2		Peak Found	Peak Found	Peak Found	Peak Found	Peak Found	High	Peak Found	High	Peak Found	High	-0.03	5.6	43.63
TRUE	High	[E].NVIRDAVTYTE.[H]		1	1	40	P00005	P00005 [65-75]		1	1280.65	7.503	4.775	0.636	101.88	101.88	55.86	20.1	158.8	121	62.11	75.14	74.17	3.33862e+06	1.3593e+06	5.63284e+06	4.22633e+07	2.63384e+07	5.33992e+06	2.00726e+07	2.68944e+07	2.94394e+06		High	High	High	High	High	High	High	High	High	High	-0.18	3.03	36.53
TRUE	High	[E].TRGVLKVFLE.[N]		1	1	221	P00005	P00005 [55-64]		0	1161.7	2.032	1.344	0.624	84.18	25.54	84.18	69.8	141.8	88.4	16.5	81.53	28.09	6.2565e+07	5.79332e+07	7.8811e+07	3.17965e+08	1.27128e+08	5.49423e+07	7.78852e+07	1.24208e+08	7.92869e+07		High	High	High	High	High	High	High	High	High	High	0.04	3.87	41.55
TRUE	High	[D].TNLCAIHAKRVTIMPKDIQLARRIRGE.[R]	1xCarbamidomethyl [C4]	1	1	3	P00004	P00004 [108-134]		1	3160.77	4.113	2.553	0.621	125.18	53.82	130.92	39.1	161	99.9	21.77	110.03	58.74	92889.1	68150.5	106419	1274428	382065	59464.1	237167	315594	74713.7		High	High	Peak Found	High	Peak Found	Peak Found	Peak Found	Peak Found	Peak Found	High	0.81	4.81	36.24
TRUE	High	[E].DTNLCAIHAKRVTIMPKDIQLARRIRGE.[R]	1xCarbamidomethyl [C5]	1	1	97	P00004	P00004 [107-134]		2	3275.79	2.131	0.959	0.615	99.49	103.54	58.03	40.1	142.7	117.3	99.52	64.64	67.43	3.0165e+07	5.12315e+07	2.03202e+08	2.99743e+08	1.82415e+08	6.4273e+07	1.4996e+08	1.84364e+08	2.89269e+07		High	High	High	High	High	High	High	High	High	High	-0.51	7.33	38.38
TRUE	High	[E].HAKRKTVTAMDVVYALKRQGRTLYGFGG.[-]		1	1	107	P00005	P00005 [76-103]		1	3123.7	1.77	1.123	0.608	68.38	59.5	46.8	75.6	139.5	84.9	65.23	55.64	40.13	1.28195e+07	9.14817e+06	3.04772e+07	2.36595e+07	1.61917e+07	4.70962e+07	1.43966e+07	1.28686e+07	2.5872e+07		High	High	High	High	High	High	High	High	High	High	4.08	9.36	53.28
TRUE	High	[D].TGISSKAMGIMNSFVND.[I]	1xDeamidated [N]; 1xOxidation [M]	1	1	80	P00003	P00003 [53-69]		0	1788.81	1.579	0.957	0.585	133.98	90.92	142.68	85.7	135.2	79.1	48.46	140.73	88.63	470366	158634	448975	5.29819e+06	708892	71513.6	151734	1.11034e+06	414545		High	High	High	High	High	High	High	High	High	High	2.69	5.71	47.81
TRUE	High	[E].RSGVSLAALKKALAAAGYDVE.[K]	1xMalonyl [K]	1	1	15	P00001	P00001 [57-77]		1	2176.16	100	100	0.547			48.96		193.9	106.1		51.85	30.01				1.46002e+07	2.69885e+07	9.77865e+06	7990292	7172678	12283839		Not Found	Not Found	Not Found	High	High	High	High	High	High	High	0.65	4.18	77.38
TRUE	High	[E].DTNLCAIHAKRVTIMPKDIQLARRIRGE.[R]	1xCarbamidomethyl [C5]; 1xMalonyl [K17(100)]	1	1	28	P00004	P00004 [107-134]	P00004 1xMalonyl [K123(100)]	2	3361.79	100	100	0.53	29.98	17.87	49.13	0.4	202.3	97.3		72.2	98.32		34594.9		5.31296e+07	1.88889e+07	1.50688e+07	7.99146e+06	4.2142e+07	9.08681e+06		Not Found	Peak Found	Not Found	High	High	High	High	High	High	High	0.3	6.63	46.27
TRUE	High	[E].SYSVYVYKVLKQVHPDTGISSKAMGIMNSFVNDIFE.[R]	1xDeamidated [N32]; 1xMalonyl [K]	1	1	1	P00003	P00003 [37-72]		2	4154.01	100	100	0.522			29.37		202.4	97.6		79.18	12.74				332718	19836.4	340145	175557		146537		Not Found	Not Found	Not Found	Peak Found	Peak Found	Peak Found	High	Not Found	Peak Found	High	4.86	3.73	92.26
TRUE	High	[E].AYLVGLFE.[D]		1	1	39	P00004	P00004 [99-106]		0	911.487	1.461	1.192	0.521	22.58	36.17	62.97	84.3	115.1	100.6	10	62.81	36.01	4.20111e+06	5.13378e+06	4.65875e+06	6.13828e+06	1.69112e+07	6.35845e+06	6.91078e+06	3.19582e+06	5.55539e+06		High	High	High	High	High	High	High	High	High	High	-0.28	2.87	75.62
TRUE	High	[E].ASRLAHYNKRSTITSRE.[I]	1xDeamidated [N8]; 1xMalonyl [K9(100)]	1	1	12	P00003	P00003 [78-94]	P00003 1xMalonyl [K86(100)]	0	2077.04	100	63.621	0.52	34.91	86.45	76.7	1.6	196.3	102.1		29.14	72.18	8564.51			704824	1.04731e+06	1.29388e+06	227168	544879	1.1289e+06		Peak Found	Not Found	Not Found	High	High	High	High	High	High	High	-1.08	5.89	18.48
TRUE	High	[E].RSGVSLAALKKALAAAGYD.[V]		1	1	36	P00001	P00001 [57-75]		0	1862.05	2.96	1.933	0.517	117.08	63.76	123.59	45	168.2	86.9	74.22	90.29	14.49	1.08116e+06	1.54612e+06	4.21977e+06	12490631	5.78379e+06	962503	2.29879e+06	2.98896e+06	2.99389e+06		High	High	High	High	High	High	High	High	High	High	0.36	6.67	58.48
TRUE	High	[E].SYSVYVYKVLKQVHPDTGISSKAMGIMNSFVND.[I]	1xDeamidated [N28]; 1xMalonyl [K22(99.9)]	1	1	1	P00003	P00003 [37-69]	P00003 1xMalonyl [K58(99.9)]	1	3764.82	100	100	0.515			53.92		184.7	115.3		61.25	31.47				130414	332957	121846	64936		102113		Not Found	Not Found	Not Found	Peak Found	High	Peak Found	Peak Found	Not Found	Peak Found	High	4.77	3.18	76.95
TRUE	High	[D].TGISSKAMGIMNSFVND.[I]	1xMalonyl [K6(100)]	1	1	52	P00003	P00003 [53-69]	P00003 1xMalonyl [K58(100)]	0	1857.84	100	100	0.484			84.54		202.2	97.8		83.45	24.92				2.22601e+07	1.41762e+07	1.39057e+06	7.60937e+06	4.5723e+06	6.85509e+06		Not Found	Not Found	Not Found	High	High	High	High	High	High	High	-1.66	5.18	86.41
TRUE	High	[E].DTNLCAIHAKRVTIMPKDIQLARRIRGE.[R]	1xCarbamidomethyl [C5]; 1xAcetyl [K]	1	1	1	P00004	P00004 [107-134]		2	3317.8	4.188	0.935	0.478	40.45	13.89	117.91	49.1	205.5	45.4	7.28	47.14	96.23	82491.9	88057	95359.6	368775	469397	161388	81512.9	376733	77118.8		Peak Found	Peak Found	Peak Found	Peak Found	Peak Found	Peak Found	Peak Found	Peak Found	High	High	1.7	3.79	40.26
TRUE	High	[E].NVIRDAVTYTE.[H]	1xDeamidated [N1]	1	1	7	P00005	P00005 [65-75]		1	1281.63	4.589	2.099	0.457	93.73	72.49	85.47	37.3	191.1	71.6	83.89	90.41	82.09	188951	115909	572800	2628827	966892	335430	289518	1.20231e+06	362245		High	High	Peak Found	Peak Found	High	High	High	High	High	High	0.33	2.47	44.75
TRUE	High	[D].VVYALKRQGRTLYGFGG.[-]		1	1	27	P00005	P00005 [87-103]		0	1885.04	4.289	1.098	0.454	141.3	136.49	63.19	40.6	173.9	85.5	157.34	34.82	70.81	803725	2.05727e+06	4.3847e+07	1.3618e+07	8.8231e+06	7.00206e+06	4.33944e+06	6.18909e+06	882700		High	High	High	High	High	High	High	High	High	High	1.02	5.71	37.15
TRUE	High	[D].TGISSKAMGIMNSFVND.[I]	1xDeamidated [N]	1	1	37	P00003	P00003 [53-69]		0	1772.82	2.874	1.297	0.451	134.32	40.83	129.02	58	166.7	75.3	29.86	106.23	37.3	3.63334e+06	2.94851e+06	5.24123e+06	2.93136e+07	1.04414e+07	981674	3.41531e+06	7.15872e+06	4.71333e+06		High	High	High	High	High	High	High	High	High	High	2.7	5.11	54.72
TRUE	High	[E].GTKAVTKYTSSK.[-]	2xMalonyl [K3(100); K7(100)]	1	1	13	P00003	P00003 [115-126]	P00003 2xMalonyl [K117(100); K121(100)]	0	1442.7	100	100	0.451			30.63		206.7	93.3		35.21	16.74				1.8211e+06	930391	1.17267e+06	621050	443254	529130		Not Found	Not Found	Not Found	High	High	High	High	High	High	High	0.86	3.04	21.56
TRUE	High	[E].ASRLAHYNKRSTITSRE.[I]	1xMalonyl [K9(100)]	1	1	14	P00003	P00003 [78-94]	P00003 1xMalonyl [K86(100)]	0	2076.06	74.844	45.216	0.447	81.87	58.93	66.41	2	205.9	92.1	56.24	54.63	33.13	67915.7	32863.1	112715	8.43601e+06	2.27606e+06	6.86904e+06	1.84314e+06	3.7207e+06	3.07086e+06		Peak Found	Peak Found	Peak Found	High	High	High	High	High	High	High	0.02	5.94	15.58
TRUE	High	[E].SYSVYVYKVLKQVHPD.[T]	2xMalonyl [K8(100); K11(100)]	1	1	3	P00003	P00003 [37-52]	P00003 2xMalonyl [K44(100); K47(100)]	0	2097.02	72.595	32.318	0.445	63.18	9.34	63.18	2.8	205.6	91.5		76.4	7.62	4799.3			496863	348403	49504.5	141548	155105	164877		Peak Found	Not Found	Not Found	High	High	Peak Found	Peak Found	Peak Found	Peak Found	High	-0.04	3.86	79.57
TRUE	High	[-].MSGRGKQGGKARAKAKTRSSRAGLQFPVGRVHRLLRKGNYAE.[R]	1xMet-loss [N-Term]; 1xMalonyl [K]	1	1	4	P00002	P00002 [1-42]	P00002 1xMet-loss [N-Term]	0	4535.52	100	100	0.433			109.62		209.4	90.6		121.6	93.05				803444	163067	42494.2	37857.1	70548.6	238303		Not Found	Not Found	Not Found	High	Peak Found	Peak Found	High	Peak Found	High	High	4.74	4.57	28.66
TRUE	High	[E].DTNLCAIHAKRVTIMPKDIQLARRIRGE.[R]	1xCarbamidomethyl [C5]; 1xDeamidated [Q/N]	1	1	5	P00004	P00004 [107-134]		2	3276.78	4.233	0.506	0.433	107.25	113.62	132.8	46.6	237.6	15.8	37.5	71.22	125.11	303942	680777	536157	2.8818e+06	2.73414e+06	355848	1.47566e+06	153913	181453		High	Peak Found	Peak Found	Peak Found	High	High	High	Peak Found	Peak Found	High	1.92	4.94	38.98
TRUE	High	[E].DTNLCAIHAKRVTIMPKDIQLARRIRGE.[R]	1xCarbamidomethyl [C5]; 2xMalonyl [K10(100); K17(100)]	1	1	6	P00004	P00004 [107-134]	P00004 2xMalonyl [K116(100); K123(100)]	2	3447.79	100	100	0.43			26.32		209.3	90.7		56.62	45.87				1.40716e+06	540823	606988	232414	262963	513540		Not Found	Not Found	Not Found	High	High	High	High	High	High	High	0.5	5.84	54.16
TRUE	High	[E].TRGVLKVFLE.[N]	1xMalonyl [K6(100)]	1	1	7	P00005	P00005 [55-64]	P00005 1xMalonyl [K60(100)]	0	1247.7	100	100	0.421			23.75		211.2	88.8		54.35	12.46				15005706	17409688	4.73717e+06	6.31248e+06	7083311	5512476		Not Found	Not Found	Not Found	Peak Found	High	High	High	High	High	High	0.73	2.14	64.52
TRUE	High	[E].DTNLCAIHAKRVTIMPKDIQLARRIRGE.[R]	1xCarbamidomethyl [C5]; 1xDeamidated [N3]; 1xOxidation [M15]	1	1	3	P00004	P00004 [107-134]		2	3292.77	2.885	1.513	0.401	193.44	101.99	137.15	46.9	135.4	117.7	82.73	131.66	74.66		130426	498141	3.88864e+06		139021	639114	889297	97635		Not Found	Peak Found	Peak Found	High	Not Found	Peak Found	High	High	Peak Found	High	3.34	4.91	38
TRUE	High	[D].TGISSKAMGIMNSFVND.[I]	1xAcetyl [K6(100)]	1	1	23	P00003	P00003 [53-69]	P00003 1xAcetyl [K58(100)]	0	1813.85	2.706	1.326	0.399	132.15	83.97	122.9	36.8	188.1	75.1	81.31	89.18	29.42	2.18682e+06	615363	581705	5.91773e+06	3.14948e+06	330425	771146	1.42204e+06	1.25713e+06		High	High	Peak Found	High	High	High	High	High	High	High	-0.29	4.84	63.62
TRUE	High	[D].IFERIAGE.[A]		1	1	8	P00003	P00003 [70-77]		1	934.499	0.821	0.451	0.372	104.09	84.12	104.81	132.1	108.4	59.5	31.09	95.99	83.42	527753	536493	289252	1478207	433242	207411	76931.2	237886	549848		High	Peak Found	High	High	Peak Found	High	High	High	High	High	-0.55	2.76	28.61
TRUE	High	[E].KNNSRIKLGLKSLVGKGTLVQTKGTGASGSFKLNKKVASVD.[A]	1xDeamidated [Q/N]	1	1	4	P00001	P00001 [78-118]		0	4230.43	16.017	8.761	0.356	89.27	140.31	131.56	10.1	161	128.9	55.49	89.56	82.59	19051.6	43660		1.11015e+06	461956	116967	369924	395500	12454.7		Peak Found	Peak Found	High	Peak Found	Peak Found	Peak Found	High	High	Peak Found	High	3.81	4.75	38.3
TRUE	High	[E].VALPAPAASTSPE.[K]		1	1	2	P00001	P00001 [4-16]		0	1210.63	5.187	1.734	0.334	129.71	142.01	124.63	24.7	178.5	96.8	143.04	117.93	74.99	21084.1	44919.3	499905	1.56534e+06	324513	109372	175952	284237	36554.5		Peak Found	Peak Found	Peak Found	High	Peak Found	Peak Found	Peak Found	Peak Found	High	High	-0.44	2.38	38.38
TRUE	High	[E].IAQDFKTD.[L]	1xMalonyl [K6(100)]	1	1	5	P00004	P00004 [75-82]	P00004 1xMalonyl [K80(100)]	1	1023.46	100	100	0.277			113.75		235	65		123.38	76.99				4.88778e+06	1.02388e+06	186343	283113	175210	764770		Not Found	Not Found	Not Found	High	High	High	High	High	Peak Found	High	-0.06	2.23	32.07
TRUE	High	[D].NIQGITKPAIRRLARRGGVKRISGLIYE.[E]	1xMalonyl [K7(100)]	1	1	1	P00005	P00005 [26-53]	P00005 1xMalonyl [K32(100)]	0	3221.87	100	100	0.271			143.58		236.1	63.9		153.09	87.08				4258458	292486	68249	162408		38620.4		Not Found	Not Found	Not Found	High	Peak Found	Peak Found	Peak Found	Not Found	Peak Found	High	0.43	3.85	51.98
TRUE	High	[E].RSGVSLAALKKALAAAGYDVE.[K]	1xAcetyl [K]	1	1	7	P00001	P00001 [57-77]		1	2132.17	11.772	3.096	0.263	41.05	81.21	76.81	18.9	222.6	58.5	26.14	49.91	72.58	69567.2	51886.4	41481.2	610782	1.04565e+06	378744	66122.7	160646	333367		Peak Found	Peak Found	Peak Found	High	High	High	Peak Found	High	High	High	1.74	3.7	76.36
TRUE	High	[E].KNNSRIKLGLKSLVGKGTLVQTKGTGASGSFKLNKKVASVD.[A]		1	1	2	P00001	P00001 [78-118]		0	4229.45	2.929	0.528	0.252	133.95	162.47	208.49	64.3	188.2	47.5	146.6		115.25	7837.4	39226.9	406340		114898			90813.5	9258.68		Peak Found	Peak Found	High	High	Peak Found	Not Found	Not Found	Peak Found	Peak Found	High	-0.36	5.26	37.81
TRUE	High	[E].ILELAGNAARD.[N]		1	1	2	P00002	P00002 [63-73]		1	1142.62	2.106	0.368	0.219	93.66	6.81	121.78	98.5	165.3	36.2	27.3	89.77		75928.2	125148	130895	444218	99255.6			46038.5			High	High	Peak Found	Peak Found	Peak Found	Not Found	Not Found	Peak Found	Not Found	High	0.84	2.91	29.96
TRUE	High	[D].TGISSKAMGIMNSFVND.[I]	1xOxidation [M]; 1xAcetyl [K6(100)]	1	1	8	P00003	P00003 [53-69]	P00003 1xAcetyl [K58(100)]	0	1829.84	4.639	0.902	0.179	55.34	36.57	63.76	38.1	232.8	29.1	58.4	51.99	64.37	62270.1	140719	49949.6	559539	258735		128370	47493.7	45078.7		High	High	Peak Found	High	High	Not Found	High	Peak Found	Peak Found	High	-0.16	2.51	54.45
TRUE	High	[E].RVGAGAPVYLAAVLEYLTAEILE.[L]		1	1	7	P00002	P00002 [43-65]		2	2418.33	59.33	8.431	0.142	1.66	1.66	0	4.4	258.9	36.8	25.49			30633.1	18955.5	30980.6			1.81746e+06			258276		Peak Found	Peak Found	Peak Found	Not Found	Not Found	High	High	High	High	High	-0.07	5.55	103.93
TRUE	High	[E].GTKAVTKYTSSK.[-]	1xAcetyl [K3(99.9)]; 1xMalonyl [K12(100)]	1	1	5	P00003	P00003 [115-126]	P00003 1xAcetyl [K117(99.9)]; 1xMalonyl [K126(100)]	0	1398.71	100	100	0.129			20.08		265.7	34.3		16.21					168677	148553	121455	19151.2				Not Found	Not Found	Not Found	High	Peak Found	High	High	Not Found	Not Found	High	-1.94	2.86	21.57
TRUE	High	[E].DTNLCAIHAKRVTIMPKD.[I]	1xCarbamidomethyl [C5]; 1xMalonyl [K10(100)]	1	1	8	P00004	P00004 [107-124]	P00004 1xMalonyl [K116(100)]	1	2169.08	100	100	0.126			137.03		237.7	62.3		119.62	77.83				33776043	7.99802e+06	1.26409e+06	2.09491e+06	2.29811e+06	158695		Not Found	Not Found	Not Found	High	High	High	High	High	High	High	-0.03	4.76	40.62
TRUE	High	[E].TRGVLKVFLE.[N]	1xAcetyl [K6(100)]	1	1	2	P00005	P00005 [55-64]	P00005 1xAcetyl [K60(100)]	0	1203.71	17.63	1.499	0.085	63.38	4.44	63.34	14.9	262.8	22.3		73.94	4.23		37859.8		1.65088e+06	667461	382140	55064.5	58463.5			Not Found	Peak Found	Not Found	Peak Found	High	High	Peak Found	Peak Found	Not Found	High	-0.36	2.09	60.42
TRUE	High	[E].LLIRKLPFQRLVRE.[I]	1xAcetyl [K5(100)]	1	1	5	P00004	P00004 [61-74]	P00004 1xAcetyl [K65(100)]	0	1823.14	66.859	2.991	0.038	96.84	33.31	96.84	4.3	284.9	10.9	14.24	94.61	34.81	15886.1	21165.3	19249.1	3.80064e+06	1.28698e+06	446363	49090.1	47521.7	84730.5		Peak Found	Peak Found	Peak Found	High	High	High	Peak Found	Peak Found	Peak Found	High	-0.52	4.36	53.94
TRUE	High	[E].SYSVYVYKVLKQVHPD.[T]	1xAcetyl [K11(99.9)]	1	1	5	P00003	P00003 [37-52]	P00003 1xAcetyl [K47(99.3)]	0	1967.03	47.906	1.386	0.029	144.7	0	144.7	6	285.8	8.3		101.49		44698.2			4.72068e+06	2.14132e+06	51434.8			61965.9		Peak Found	Not Found	Not Found	High	High	Peak Found	Not Found	Not Found	Peak Found	High	2.7	3.93	62.14
TRUE	High	[E].SYSVYVYKVLKQVHPDTGISSKAMGIMNSFVND.[I]	1xAcetyl [K]	1	1	2	P00003	P00003 [37-69]		1	3719.84	6.823	0.01	0.01	0			38.3	261.7							26242.6		179045						High	Not Found	Peak Found	Not Found	High	Not Found	Not Found	Not Found	Not Found	High	0.34	3.15	83.55
TRUE	High	[E].GTKAVTKYTSSK.[-]	3xMalonyl [K3(100); K7(100); K12(100)]	1	1	1	P00003	P00003 [115-126]	P00003 3xMalonyl [K117(100); K121(100); K126(100)]	0	1528.7	100		0.01					300			124.39					440514	57657.6	44397.2					Not Found	Not Found	Not Found	Peak Found	Peak Found	High	Not Found	Not Found	Not Found	High	0.68	2.27	39.03
TRUE	High	[E].DTNLCAIHAKRVTIMPKD.[I]	1xCarbamidomethyl [C5]; 1xAcetyl [K10(100)]	1	1	2	P00004	P00004 [107-124]	P00004 1xAcetyl [K116(100)]	1	2125.09	100		0.01					300			142.02					1478306	169390	35963.3					Not Found	Not Found	Not Found	High	Peak Found	Peak Found	Not Found	Not Found	Not Found	High	-0.53	3.89	39.46

## Sheet: Mal-CoA; GluCChymo
Checked	Confidence	Annotated Sequence	Modifications	# Protein Groups	# Proteins	# PSMs	Master Protein Accessions	Positions in Master Proteins	Modifications in Master Proteins	# Missed Cleavages	Theo. MH+ [Da]	Abundance Ratio: (MalCoA) / (CTH)	Abundance Ratio: (MalCoA_KAT2A) / (CTH)	Abundance Ratio: (MalCoA_KAT2A) / (MalCoA)	Abundance Ratio Variability [%]: (MalCoA) / (CTH)	Abundance Ratio Variability [%]: (MalCoA_KAT2A) / (CTH)	Abundance Ratio Variability [%]: (MalCoA_KAT2A) / (MalCoA)	Abundances (Grouped): CTH	Abundances (Grouped): MalCoA	Abundances (Grouped): MalCoA_KAT2A	Abundances (Grouped) CV [%]: CTH	Abundances (Grouped) CV [%]: MalCoA	Abundances (Grouped) CV [%]: MalCoA_KAT2A	Abundance: F236: Sample, n/a, n/a, CTH, n/a, n/a, n/a, n/a, n/a, n/a, n/a, n/a, n/a	Abundance: F237: Sample, n/a, n/a, CTH, n/a, n/a, n/a, n/a, n/a, n/a, n/a, n/a, n/a	Abundance: F238: Sample, n/a, n/a, CTH, n/a, n/a, n/a, n/a, n/a, n/a, n/a, n/a, n/a	Abundance: F245: Sample, n/a, n/a, MalCoA, n/a, n/a, n/a, n/a, n/a, n/a, n/a, n/a, n/a	Abundance: F246: Sample, n/a, n/a, MalCoA, n/a, n/a, n/a, n/a, n/a, n/a, n/a, n/a, n/a	Abundance: F247: Sample, n/a, n/a, MalCoA, n/a, n/a, n/a, n/a, n/a, n/a, n/a, n/a, n/a	Abundance: F248: Sample, n/a, n/a, MalCoA_KAT2A, n/a, n/a, n/a, n/a, n/a, n/a, n/a, n/a, n/a	Abundance: F249: Sample, n/a, n/a, MalCoA_KAT2A, n/a, n/a, n/a, n/a, n/a, n/a, n/a, n/a, n/a	Abundance: F250: Sample, n/a, n/a, MalCoA_KAT2A, n/a, n/a, n/a, n/a, n/a, n/a, n/a, n/a, n/a	Quan Info	Found in Sample: [S236] F236: Sample, n/a, n/a, CTH, n/a, n/a, n/a, n/a, n/a, n/a, n/a, n/a, n/a	Found in Sample: [S237] F237: Sample, n/a, n/a, CTH, n/a, n/a, n/a, n/a, n/a, n/a, n/a, n/a, n/a	Found in Sample: [S238] F238: Sample, n/a, n/a, CTH, n/a, n/a, n/a, n/a, n/a, n/a, n/a, n/a, n/a	Found in Sample: [S245] F245: Sample, n/a, n/a, MalCoA, n/a, n/a, n/a, n/a, n/a, n/a, n/a, n/a, n/a	Found in Sample: [S246] F246: Sample, n/a, n/a, MalCoA, n/a, n/a, n/a, n/a, n/a, n/a, n/a, n/a, n/a	Found in Sample: [S247] F247: Sample, n/a, n/a, MalCoA, n/a, n/a, n/a, n/a, n/a, n/a, n/a, n/a, n/a	Found in Sample: [S248] F248: Sample, n/a, n/a, MalCoA_KAT2A, n/a, n/a, n/a, n/a, n/a, n/a, n/a, n/a, n/a	Found in Sample: [S249] F249: Sample, n/a, n/a, MalCoA_KAT2A, n/a, n/a, n/a, n/a, n/a, n/a, n/a, n/a, n/a	Found in Sample: [S250] F250: Sample, n/a, n/a, MalCoA_KAT2A, n/a, n/a, n/a, n/a, n/a, n/a, n/a, n/a, n/a	Confidence (by Search Engine): Sequest HT	DeltaM [ppm] (by Search Engine): Sequest HT	XCorr (by Search Engine): Sequest HT	Top Apex RT [min]
TRUE	High	[L].KQVHPDTGISSKAMGIMNSFVND.[I]	1xDeamidated [N18]; 2xOxidation [M14; M17]	1	1	4	P00003	P00003 [47-69]		2	2509.17	0.01	0.636	100		71.66		183.3		116.7	51.53		81.73	82062.2	176141					147931		39573.7		High	High	Not Found	Not Found	Not Found	Not Found	Peak Found	High	High	High	4.5	3.63	35.02
TRUE	High	[L].KQVHPDTGISSKAMGIMNSF.[V]	2xOxidation [M14; M17]	1	1	2	P00003	P00003 [47-66]		1	2180.05	0.01	0.608	100		121.54		223.5		76.5	48.69		136.36	145649	156100	51884.7				491667	49890.8	31564.9		High	Peak Found	High	Not Found	Not Found	Not Found	Peak Found	Peak Found	Peak Found	High	-0.05	3.12	30.19
TRUE	High	[D].NIQGITKPAIRRL.[A]		1	1	6	P00005	P00005 [26-38]		0	1479.91	0.01	3.406	100		62.6		68.6		231.4	74.58		32.77	234194	26470.7	164664				797729	415982	555168		High	High	High	Not Found	Not Found	Not Found	High	High	High	High	0.36	4.62	27.8
TRUE	High	[E].LAGNAARDNKKTRIIPRHL.[Q]		1	1	6	P00002	P00002 [66-84]		2	2144.25	0.122	0.216	2.855	95.65	112.62	97.92	232.4	17.5	50.1	90.74	113.66	48.68	636907	6.42063e+06	2.64986e+06	77958	200022	913962	885976	571046	312589		Peak Found	High	High	Peak Found	Peak Found	High	Peak Found	High	Peak Found	High	-0.84	4.98	16.61
TRUE	High	[E].LAGNAARDNKKTRIIPRHL.[Q]	1xDeamidated [N]	1	1	9	P00002	P00002 [66-84]		2	2145.24	0.105	0.294	2.604	81.8	70.16	49.99	230.9	23	46.1	60.05	48.9	61.08	813727	3.17592e+06	1.91528e+06	126483	333819	190816	935101	329362	382786		High	High	High	Peak Found	High	Peak Found	Peak Found	High	High	High	0.81	4.43	18.02
TRUE	High	[L].AGNAARDNKKTRIIPRHL.[Q]	1xDeamidated [N3]	1	1	1	P00002	P00002 [67-84]		1	2032.15	0.345	1.029	2.459	54.38	60.06	59.38	128.6	56.6	114.8	59.86	27.38	48.52	20090	49579.4		8319.74	13878.2	14268.8	51576.5	28168.4	20460.2		Peak Found	Peak Found	Not Found	High	Peak Found	Peak Found	Peak Found	Peak Found	Peak Found	High	-1.62	3.98	13.46
TRUE	High	[D].TGISSKAMGIMNSFVND.[I]	2xOxidation [M8; M11]; 1xMalonyl [K6(100)]	1	1	10	P00003	P00003 [53-69]	P00003 1xMalonyl [K58(100)]	1	1889.83	100	100	1.989			136.84		249.9	50.1		83.81	139.75				620452	474640	21995.2	1.23389e+06	87317.8	95072.8		Not Found	Not Found	Not Found	High	High	Peak Found	High	Peak Found	High	High	0.4	3.4	59.24
TRUE	High	[D].TGISSKAMGIMNSFVND.[I]	2xOxidation [M8; M11]	1	1	102	P00003	P00003 [53-69]		1	1803.83	0.536	0.853	1.906	47.17	128.36	117.91	171.9	92.2	36	66.43	71.32	110.87	6.22626e+07	6.8799e+07	1.12453e+07	3.33844e+07	3.74825e+07	4.57427e+06	7.14432e+07	1.30257e+07	9.58898e+06		High	High	High	High	High	High	High	High	High	High	-0.5	5.36	39.72
TRUE	High	[D].NKKTRIIPRHL.[Q]	1xMalonyl [K3(100)]	1	1	2	P00002	P00002 [74-84]	P00002 1xMalonyl [K76(100)]	0	1461.86	14.234	23.054	1.901	22.85	1.07	76.61	7.8	111.5	180.6		40.83	94.23		16275.7		231674	408450	195961	1.71208e+06	375219	372510		Not Found	Peak Found	Not Found	Peak Found	High	High	Peak Found	Peak Found	Peak Found	High	0.09	3.46	19
TRUE	High	[-].MSGRGKQGGKARAKAKTRSSRAGL.[Q]	1xMet-loss [N-Term]; 1xAcetyl [K6(99.7)]; 1xMet-loss+Acetyl [N-Term]	1	1	4	P00002	P00002 [1-24]	P00002 1xMet-loss+Acetyl [N-Term]; 1xMet-loss [N-Term]; 1xAcetyl [K6(99.7)]	0	2370.35	0.232	0.257	1.811	110.97	125.5	107.75	214.6	30.4	55	116.04	121.37	15.2	54196.7	8321.51	208292	48345.1	4447.12	7679.15	10891.8	14676.1	13905.5		Peak Found	High	High	High	Peak Found	Peak Found	Peak Found	Peak Found	Peak Found	High	-1.03	5.32	11.8
TRUE	High	[L].RDNIQGITKPAIRRL.[A]		1	1	13	P00005	P00005 [24-38]		1	1751.04	1.497	2.003	1.539	33.36	61.45	26.36	72.1	89.8	138.2	46.12	37.07	27.22	4.49447e+06	4.5449e+06	1.66884e+06	5.59571e+06	6.80563e+06	3.06128e+06	9.10133e+06	5.26979e+06	8.61311e+06		High	High	High	High	High	High	High	High	High	High	-1.43	4.83	25.73
TRUE	High	[D].TGISSKAMGIMNSFVND.[I]	2xOxidation [M8; M11]; 1xAcetyl [K6(100)]	1	1	1	P00003	P00003 [53-69]	P00003 1xAcetyl [K58(100)]	1	1845.84	0.891	1.165	1.523	63.43	7.1	26.52	102.4	78.3	119.3	72.22	24.9		177107	168630	20383.1	154040	107917		196391				High	Peak Found	Peak Found	Peak Found	Peak Found	Not Found	Peak Found	Not Found	Not Found	High	1.15	2.28	40.31
TRUE	High	[L].KQVHPDTGISSKAMGIMNSFVND.[I]	2xOxidation [M14; M17]	1	1	16	P00003	P00003 [47-69]		2	2508.19	0.314	0.213	1.47	114.8	131.98	120.85	221	32	47	45.18	87.65	143.79	6.69968e+06	6.3357e+06	2.48194e+06	917773	3.44892e+06	778475	1.22862e+07	1.34874e+06	249311		High	High	High	Peak Found	High	Peak Found	High	High	Peak Found	High	1.95	4.61	33.28
TRUE	High	[D].TGISSKAMGIMNSFVND.[I]	1xDeamidated [N]; 2xOxidation [M8; M11]	1	1	22	P00003	P00003 [53-69]		1	1804.81	0.339	0.38	1.121	87.71	122.78	125.6	194.6	56.5	48.9	68.76	71.66	139.75	1.44316e+06	1.96704e+06	302636	418874	671032	102571	3.18987e+06	362408	114974		High	High	High	High	High	Peak Found	High	High	High	High	2.49	4.83	37.73
TRUE	High	[E].KPSAGKKAKKPAKAAAAAKKKPAGPSVSEL.[I]	2xSuccinyl [K7; K9]; 1xAcetyl [K]; 1xMalonyl [K]	1	1	1	P00001	P00001 [17-46]		1	3243.79	0.532	0.568	1.067	13.86	55.47	50.53	142.8	76	81.1		13.16	49.56		19582.2			11441.2	9493.36		16040.4	7715.63		Not Found	Peak Found	Not Found	Not Found	Peak Found	High	Not Found	Peak Found	Peak Found	High	4.76	2.16	14.85
TRUE	High	[E].NVIRDAVTY.[T]		1	1	2	P00005	P00005 [65-73]		1	1050.56	2.929	4.177	1.048	72.07	76.86	86.46	34.1	123.6	142.3	55.74	73.91	79.8	1.5957e+06	1.17958e+06	3.31355e+06		3.24267e+06	10342186	15077355	6.66523e+06	2440925		Peak Found	Peak Found	Peak Found	Not Found	Peak Found	Peak Found	High	High	Peak Found	High	0.53	2.62	32.59
TRUE	High	[E].LIVQAVSSSKE.[R]		1	1	16	P00001	P00001 [46-56]		1	1160.65	1.391	1.343	0.961	8.16	19.29	22.18	80.2	112.1	107.7	4.26	7.47	51.29	2453635	2.58861e+06	2.38085e+06	3104477	3428501	3.60153e+06	6.9459e+06	3.29621e+06	2.86731e+06		High	High	High	High	High	High	High	High	High	High	-0.94	3.78	24.01
TRUE	High	[L].ARRGGVKRISGLIYE.[E]		1	1	9	P00005	P00005 [39-53]		2	1674.98	3.535	2.267	0.877	98.22	48.5	79.83	51.3	132.5	116.2	61.26	80.06	26.94	3.58905e+06	815042	2.41489e+06	1.56241e+07	6.24258e+06	2881456	7143900	4140429	5.47537e+06		High	High	High	High	High	High	Peak Found	Peak Found	Peak Found	High	0.2	4.23	28.71
TRUE	High	[E].DTNLCAIHAKRVTIMPKD.[I]	1xCarbamidomethyl [C5]; 1xOxidation [M15]	1	1	3	P00004	P00004 [107-124]		2	2099.07	2.274	1.79	0.808	65.6	41.95	69.35	54.2	123.2	122.7	40.02	70.35	43.55	263341	131159	146818	914623	333890	268378	457304	241955			High	High	Peak Found	High	Peak Found	Peak Found	Peak Found	Peak Found	Not Found	High	-0.32	5.1	24.45
TRUE	High	[D].TGISSKAMGIMNSFVND.[I]	1xDeamidated [N12]; 1xOxidation [M]	1	1	16	P00003	P00003 [53-69]		1	1788.81	3.523	2.608	0.741	127.15	97.9	78.29	53.6	106.7	139.8	118.09	113.48	96.4		35755.2	397724	1.25617e+06	140478	237370		714867	135323		Not Found	High	High	High	High	High	Not Found	High	High	High	4.1	5.01	46.53
TRUE	High	[D].TGISSKAMGIMNSF.[V]	2xOxidation [M8; M11]	1	1	10	P00003	P00003 [53-66]		0	1475.69	0.834	0.356	0.637	86.89	129.38	139.8	122.8	133.4	43.8	42.91	63.77	143.74	3.66477e+06	5.01775e+06	1.975e+06	3.98113e+06	4.18694e+06	790485	14039571	1.30579e+06	503748		High	High	High	High	High	Peak Found	High	Peak Found	Peak Found	High	0.05	2.96	34.79
TRUE	High	[L].VQTKGTGASGSF.[K]	1xMalonyl [K4(100)]	1	1	1	P00001	P00001 [97-108]	P00001 1xMalonyl [K100(100)]	0	1225.57	100	100	0.596			56.44		188	112		63.98	41.19				1.21085e+06	765865	2.65561e+06	1.16498e+06	519244	721530		Not Found	Not Found	Not Found	Peak Found	Peak Found	High	Peak Found	Peak Found	Peak Found	High	-0.5	2.49	29.35
TRUE	High	[L].RDNIQGITKPAIRRL.[A]	1xMalonyl [K9(100)]	1	1	7	P00005	P00005 [24-38]	P00005 1xMalonyl [K32(100)]	1	1837.04	100	100	0.584			67.3		189.4	110.6		40.53	64.55				1.74228e+06	2.29112e+06	951455	500760	1.01808e+06	1.98668e+06		Not Found	Not Found	Not Found	High	High	High	Peak Found	High	High	High	1.99	4.57	38.83
TRUE	High	[E].IQTAVRLL.[L]		1	1	3	P00003	P00003 [95-102]		1	913.583	5.067	1.868	0.491	70.97	113.46	62.47	28	157.8	114.2	85.96	42.53	47.57	1.69965e+06	7.24198e+06	1.96685e+06	8611338	11067199	19126778	8010396	3.17479e+06	9384093		Peak Found	High	High	Peak Found	Peak Found	High	Peak Found	Peak Found	Peak Found	High	0.5	2.5	39.91
TRUE	High	[L].KQVHPDTGISSKAMGIMNSFVND.[I]	1xOxidation [M]	1	1	6	P00003	P00003 [47-69]		2	2492.19	4.838	2.117	0.438	117.32	67.34	117.02	42.7	166.8	90.5	115.66	69.9	115.21		219978	2.19541e+06	2.71335e+06	6.57413e+06	1.71948e+06		4.60346e+06	470186		Not Found	Peak Found	High	Peak Found	High	Peak Found	Not Found	Peak Found	Peak Found	High	0.2	4.06	48.07
TRUE	High	[D].TGISSKAMGIMNSF.[V]	1xOxidation [M]	1	1	5	P00003	P00003 [53-66]		0	1459.69	4.167	1.929	0.419	78.66	66.32	88.45	27.7	218.7	53.5	96.27	73.57	88.22		543166	2.85947e+06	14452669	9.82478e+06	1.80845e+06		4.99568e+06	1.15746e+06		Not Found	Peak Found	High	High	High	Peak Found	Not Found	Peak Found	Peak Found	High	-1.42	2.68	49.4
TRUE	High	[L].AALKKALAAAGY.[D]		1	1	14	P00001	P00001 [63-74]		2	1147.68	3.281	1.537	0.413	49.01	63.75	63.83	48.7	159.7	91.7	35.59	48.78	44.69	2.80788e+06	3.59793e+06	5.56617e+06	7.90279e+06	1.18049e+07	20729834	8.55757e+06	6.77902e+06	3.15313e+06		High	High	High	High	High	High	High	High	High	High	0.04	3.61	33.64
TRUE	High	[D].TGISSKAMGIMNSFVND.[I]	1xOxidation [M]; 1xMalonyl [K6(100)]	1	1	4	P00003	P00003 [53-69]	P00003 1xMalonyl [K58(100)]	1	1873.83	100	100	0.366			125.72		219.5	80.5		86.8					301318	584981	45817.7		110420			Not Found	Not Found	Not Found	High	High	Peak Found	Not Found	Peak Found	Not Found	High	0.03	3.39	62.52
TRUE	High	[L].KQVHPDTGISSKAMGIMNSFVND.[I]		1	1	3	P00003	P00003 [47-69]		2	2476.2	17.306	6.058	0.35	523.04	0	523.04	12.3	213.1	74.6		136.06				21595.4		2.68881e+06	51944.7		130833			Not Found	Not Found	Peak Found	Not Found	High	Peak Found	Not Found	High	Not Found	High	1.53	3.9	55.44
TRUE	High	[L].LGKVTIAQGGVLPNIQAVL.[L]		1	1	1	P00002	P00002 [98-116]		2	1891.14	3.088	1.257	0.317	46.12	86.41	56.02	60.8	181.6	57.5	63.88	26.91	58.9	39527.3	7711.39	28757.6		70829.4	104112		42392.4	17463.2		Peak Found	Peak Found	Peak Found	Not Found	Peak Found	High	Not Found	Peak Found	Peak Found	High	2.77	2.43	74.35
TRUE	High	[D].TGISSKAMGIMNSFVND.[I]		1	1	11	P00003	P00003 [53-69]		1	1771.84	100	3.522	0.221	147.48	147.92	142.93	0.8	245	54.1	169.73	126.76	139.98	9546.8	6018.51	1.1494e+06	2.76934e+06	15291499	658697	9246.24	4.04849e+06	612044		Peak Found	Peak Found	High	High	High	High	Peak Found	High	High	High	-0.37	4.77	64.71
TRUE	High	[E].DTNLCAIHAKRVTIMPKD.[I]	1xCarbamidomethyl [C5]	1	1	3	P00004	P00004 [107-124]		2	2083.08	10.364	2.424	0.212	27.75	62.67	56.89	21.8	225.5	52.7		31.88	55.06			108121	1.67279e+06	910863	1.12057e+06		395341	173768		Not Found	Not Found	Peak Found	High	High	High	Not Found	Peak Found	Peak Found	High	-0.29	5.47	29.97
TRUE	High	[D].TGISSKAMGIMNSFVND.[I]	1xDeamidated [N12]	1	1	4	P00003	P00003 [53-69]		1	1772.82	19.155	3.882	0.203	135.95	116.96	88.59	7	265.9	27.1	129.99	68.03	112.43		6344.34	150681	1.17791e+06	1.50752e+06	232678		355116	40562		Not Found	Peak Found	Peak Found	High	High	High	Not Found	Peak Found	Peak Found	High	-0.47	3.53	55.68
TRUE	High	[D].TGISSKAMGIMNSFVND.[I]	1xOxidation [M]	1	1	56	P00003	P00003 [53-69]		1	1787.83	20.492	1.249	0.123	126.49	148.03	125.25	12.5	255.9	31.6	140.92	75.86	112.78	33641	3.21573e+06	2.18996e+07	6.58981e+07	9.60353e+07	1.02257e+07	42016.9	2.34526e+07	8.13344e+06		Peak Found	High	High	High	High	High	Peak Found	High	High	High	0.19	4.4	55.66
TRUE	High	[D].NKKTRIIPRHLQL.[A]		1	1	2	P00002	P00002 [74-86]		1	1617.01	2.12	0.196	0.092	0.12	193.25	193.4	90.5	191.8	17.7	0.11		112.24		526229	525391			1.11456e+06		34871.1	303090		Not Found	High	Peak Found	Not Found	Not Found	High	Not Found	Peak Found	Peak Found	High	-0.12	3.9	24.23
TRUE	High	[D].TGISSKAMGIMNSF.[V]		1	1	6	P00003	P00003 [53-66]		0	1443.7	11.007	0.993	0.09	8.75	93.09	131.14	23.1	254	22.9		72.92	107.75			431927	4754335	5.03501e+06	549082	17938.1	1152545	428906		Not Found	Not Found	High	High	High	Peak Found	Peak Found	High	Peak Found	High	0.92	3.49	58.04
TRUE	High	[-].MSGRGKQGGKARAKAKTRSSRAGL.[Q]	1xMet-loss+Acetyl [N-Term]; 1xMalonyl [K]; 1xMet-loss [N-Term]; 1xAcetyl [K14(90.2)]	1	1	1	P00002	P00002 [1-24]	P00002 1xMet-loss [N-Term]; 1xAcetyl [K14(90.2)]	0	2456.36	100		0.01					300			48.28					17246.2		8467.33					Not Found	Not Found	Not Found	High	Not Found	Peak Found	Not Found	Not Found	Not Found	High	0.16	2.85	12.01
TRUE	High	[D].TGISSKAMGIMNSFVND.[I]	1xMalonyl [K6(100)]	1	1	1	P00003	P00003 [53-69]	P00003 1xMalonyl [K58(100)]	1	1857.84	100		0.01					300			119.64					13176.5	157915						Not Found	Not Found	Not Found	High	Peak Found	Not Found	Not Found	Not Found	Not Found	High	-0.72	2.39	72.09

## Sheet: Succ-CoA; GluC
Checked	Confidence	Annotated Sequence	Modifications	# Protein Groups	# Proteins	# PSMs	Master Protein Accessions	Positions in Master Proteins	Modifications in Master Proteins	# Missed Cleavages	Theo. MH+ [Da]	Abundance Ratio: (SuccCoA) / (CTH)	Abundance Ratio: (SuccCoA_KAT2A) / (CTH)	Abundance Ratio: (SuccCoA_KAT2A) / (SuccCoA)	Abundance Ratio Variability [%]: (SuccCoA) / (CTH)	Abundance Ratio Variability [%]: (SuccCoA_KAT2A) / (CTH)	Abundance Ratio Variability [%]: (SuccCoA_KAT2A) / (SuccCoA)	Abundances (Grouped): CTH	Abundances (Grouped): SuccCoA	Abundances (Grouped): SuccCoA_KAT2A	Abundances (Grouped) CV [%]: CTH	Abundances (Grouped) CV [%]: SuccCoA	Abundances (Grouped) CV [%]: SuccCoA_KAT2A	Abundance: F227: Sample, n/a, n/a, CTH, n/a, n/a, n/a, n/a, n/a, n/a, n/a, n/a, n/a	Abundance: F228: Sample, n/a, n/a, CTH, n/a, n/a, n/a, n/a, n/a, n/a, n/a, n/a, n/a	Abundance: F229: Sample, n/a, n/a, CTH, n/a, n/a, n/a, n/a, n/a, n/a, n/a, n/a, n/a	Abundance: F215: Sample, n/a, n/a, SuccCoA, n/a, n/a, n/a, n/a, n/a, n/a, n/a, n/a, n/a	Abundance: F216: Sample, n/a, n/a, SuccCoA, n/a, n/a, n/a, n/a, n/a, n/a, n/a, n/a, n/a	Abundance: F217: Sample, n/a, n/a, SuccCoA, n/a, n/a, n/a, n/a, n/a, n/a, n/a, n/a, n/a	Abundance: F218: Sample, n/a, n/a, SuccCoA_KAT2A, n/a, n/a, n/a, n/a, n/a, n/a, n/a, n/a, n/a	Abundance: F219: Sample, n/a, n/a, SuccCoA_KAT2A, n/a, n/a, n/a, n/a, n/a, n/a, n/a, n/a, n/a	Abundance: F220: Sample, n/a, n/a, SuccCoA_KAT2A, n/a, n/a, n/a, n/a, n/a, n/a, n/a, n/a, n/a	Quan Info	Found in Sample: [S227] F227: Sample, n/a, n/a, CTH, n/a, n/a, n/a, n/a, n/a, n/a, n/a, n/a, n/a	Found in Sample: [S228] F228: Sample, n/a, n/a, CTH, n/a, n/a, n/a, n/a, n/a, n/a, n/a, n/a, n/a	Found in Sample: [S229] F229: Sample, n/a, n/a, CTH, n/a, n/a, n/a, n/a, n/a, n/a, n/a, n/a, n/a	Found in Sample: [S215] F215: Sample, n/a, n/a, SuccCoA, n/a, n/a, n/a, n/a, n/a, n/a, n/a, n/a, n/a	Found in Sample: [S216] F216: Sample, n/a, n/a, SuccCoA, n/a, n/a, n/a, n/a, n/a, n/a, n/a, n/a, n/a	Found in Sample: [S217] F217: Sample, n/a, n/a, SuccCoA, n/a, n/a, n/a, n/a, n/a, n/a, n/a, n/a, n/a	Found in Sample: [S218] F218: Sample, n/a, n/a, SuccCoA_KAT2A, n/a, n/a, n/a, n/a, n/a, n/a, n/a, n/a, n/a	Found in Sample: [S219] F219: Sample, n/a, n/a, SuccCoA_KAT2A, n/a, n/a, n/a, n/a, n/a, n/a, n/a, n/a, n/a	Found in Sample: [S220] F220: Sample, n/a, n/a, SuccCoA_KAT2A, n/a, n/a, n/a, n/a, n/a, n/a, n/a, n/a, n/a	Confidence (by Search Engine): Sequest HT	DeltaM [ppm] (by Search Engine): Sequest HT	XCorr (by Search Engine): Sequest HT	Top Apex RT [min]
TRUE	High	[E].ELNKLLGKVTIAQGGVLPNIQAVLLPKKTE.[S]	1xSuccinyl [K27]	1	1	1	P00002	P00002 [93-122]		1	3284.92																						No Quan Values	Not Found	Not Found	Not Found	Not Found	High	Not Found	Not Found	Not Found	Not Found	High	-4.47	2.87
TRUE	High	[E].SYSVYVYKVLKQVHPDTGISSKAMGIMNSFVNDIFE.[R]	Oxidation [M]; 1xSuccinyl [K8]; 2xAcetyl [K8(75.9); K22(90.1)]	1	1	1	P00003	P00003 [37-72]		2	4183.04																						No Quan Values	Not Found	Not Found	Not Found	Not Found	Not Found	Not Found	Not Found	High	Not Found	High	-1.72	4.14
TRUE	High	[E].SYSVYVYKVLKQVHPDTGISSKAMGIMNSFVNDIFE.[R]	1xDeamidated [N/Q]; 2xOxidation [M24; M27]	1	1	4	P00003	P00003 [37-72]		2	4100	0.01	0.01					300							87982.6									Not Found	High	Not Found	Not Found	High	Not Found	Not Found	High	Not Found	High	3.78	5.36	73.47
TRUE	High	[E].SYSVYVYKVLKQVHPDTGISSKAMGIMNSFVND.[I]	1xDeamidated [N/Q]; 1xSuccinyl [K]; 1xOxidation [M]; 2xAcetyl [K8(92.8); K11(92.8)]	1	1	12	P00003	P00003 [37-69]		1	3778.83																						No Quan Values	Not Found	Not Found	Not Found	High	High	Not Found	High	High	High	High	4.37	6.34
TRUE	High	[E].SYSVYVYKVLKQVHPDTGISSKAMGIMNSFVND.[I]	1xAcetyl [K]	1	1	1	P00003	P00003 [37-69]		1	3719.84																						No Quan Values	High	Not Found	Not Found	Not Found	Not Found	Not Found	Not Found	Not Found	Not Found	High	-2.77	2.8
TRUE	High	[E].SYSVYVYKVLKQVHPDTGISSKAMGIMNSFVNDIFE.[R]	2xOxidation [M24; M27]	1	1	1	P00003	P00003 [37-72]		2	4099.02																						No Quan Values	Not Found	Not Found	Not Found	Not Found	High	Not Found	Not Found	Not Found	Not Found	High	0.96	3.29
TRUE	High	[D].TGISSKAMGIMNSFVNDIFE.[R]	1xDeamidated [N]; 1xSuccinyl [K6]	1	1	4	P00003	P00003 [53-72]		1	2262.03																						No Quan Values	Not Found	Not Found	Not Found	High	Not Found	High	High	High	Not Found	High	2.37	3.02
TRUE	High	[D].TGISSKAMGIMNSFVNDIFE.[R]	1xSuccinyl [K6]	1	1	4	P00003	P00003 [53-72]		1	2261.05																						No Quan Values	Not Found	Not Found	Not Found	High	High	Not Found	High	Not Found	Not Found	High	-0.26	2.97
TRUE	High	[E].IQTAVRLLLPGELAKHAVSE.[G]	1xSuccinyl [K15]	1	1	1	P00003	P00003 [95-114]		1	2245.26																						No Quan Values	Not Found	Not Found	Not Found	Not Found	Not Found	High	Not Found	Not Found	Not Found	High	0.64	2.38
TRUE	High	[-].MPEPAKSAPAPKKGSKKAVTKAQKKDGKKRKRSRKE.[S]	1xMet-loss [N-Term]; 1xAcetyl [K]	1	1	1	P00003	P00003 [1-36]	P00003 1xMet-loss [N-Term]	2	3886.29																						No Quan Values	High	Not Found	Not Found	Not Found	Not Found	Not Found	Not Found	Not Found	Not Found	High	-1.7	4.05
TRUE	High	[-].MPEPAKSAPAPKKGSKKAVTKAQKKDGKKRKRSRKE.[S]	2xSuccinyl [K25; K28]; 1xMet-loss [N-Term]	1	1	1	P00003	P00003 [1-36]	P00003 1xMet-loss [N-Term]	2	4044.32																						No Quan Values	Not Found	Not Found	Not Found	Not Found	High	Not Found	Not Found	Not Found	Not Found	High	0.93	3.79
TRUE	High	[-].MPEPAKSAPAPKKGSKKAVTKAQKKDGKKRKRSRKE.[S]	1xAcetyl [N-Term]; 1xSuccinyl [K21]; Acetyl [K]	1	1	1	P00003	P00003 [1-36]	P00003 3xAcetyl [K35(92.1); K]	2	4201.37																						No Quan Values	Not Found	Not Found	Not Found	High	Not Found	Not Found	Not Found	Not Found	Not Found	High	3.47	3.81
TRUE	High	[-].MPEPAKSAPAPKKGSKKAVTKAQKKDGKKRKRSRKE.[S]	1xMet-loss [N-Term]	1	1	17	P00003	P00003 [1-36]	P00003 1xMet-loss [N-Term]	2	3844.28	0.274	0.365	1.826	82.2	48.78	40.62	191.7	38.3	70	54.04	109.43	14.79	719984	375278	251812	68984.4	75063.2	442690	135796	137070	174628		High	High	High	Peak Found	Peak Found	High	High	High	Peak Found	High	-0.84	6.55	5.75
TRUE	High	[-].MPEPAKSAPAPKKGSKKAVTKAQKKDGKKRKRSRKE.[S]	1xSuccinyl [K]; 1xMet-loss [N-Term]	1	1	16	P00003	P00003 [1-36]	P00003 1xMet-loss [N-Term]	2	3944.3	100	100	1.81			96.94		106.7	193.3		94.43	48.36				26531	169667	396483	307175	308783	106323		Not Found	Not Found	Not Found	High	High	High	High	High	High	High	3.02	5.94	5.89
TRUE	High	[D].NIQGITKPAIRRLARRGGVKRISGLIYE.[E]	1xDeamidated [Q3]	1	1	1	P00005	P00005 [26-53]		0	3136.85	100	100	1.563	24.62	25.34	4.25	1	116.6	182.3	23.82	4.05		13903.6	9894.61		1.34468e+06	1.26982e+06		2.04274e+06				Peak Found	Peak Found	Not Found	Peak Found	Peak Found	Not Found	High	Not Found	Not Found	High	4.96	3.86	47.58
TRUE	High	[E].IQTAVRLLLPGELAKHAVSE.[G]	1xDeamidated [Q2]	1	1	18	P00003	P00003 [95-114]		1	2146.22	2.898	4.183	1.444	56.18	53.61	77.99	37.1	107.6	155.3	39.09	82.14	6.05	603060	279201	384994	3.37898e+06	731005	1.11555e+06	1.78363e+06	1.60728e+06	1.61057e+06		High	High	High	High	Peak Found	High	High	High	High	High	2.27	6.93	54.78
TRUE	High	[E].SYSVYVYKVLKQVHPDTGISSKAMGIMNSFVNDIFE.[R]	1xDeamidated [Q/N]; 1xOxidation [M]; 1xSuccinyl [K]	1	1	9	P00003	P00003 [37-72]		2	4184.02	100	100	1.411			0		124.4	175.6								129381			182591			Not Found	Not Found	Not Found	Not Found	High	High	High	High	Not Found	High	4.32	4.57	92.39
TRUE	High	[E].RVGAGAPVYLAAVLEYLTAEILE.[L]		1	1	3	P00002	P00002 [43-65]		2	2418.33	9.183	10.082	1.098	1.66	82.76	63.21	14.8	135.9	149.2	25.49		64.78	30633.1	18955.5	30980.6			281313	84431.3	308830	440502		Peak Found	Peak Found	Peak Found	Not Found	Not Found	High	Peak Found	High	High	High	-3.17	3.99	104.39
TRUE	High	[E].ASRLAHYNKRSTITSRE.[I]		1	1	31	P00003	P00003 [78-94]		0	1990.06	1.733	1.875	1.082	31.88	118.27	110.05	65.1	112.8	122.1	8.12	58.63	89.75	1.09318e+07	1.0622e+07	1.23433e+07	4.24892e+07	1.89395e+07	1.48674e+07	4.61809e+07	2.05013e+07	4.14712e+06		High	High	High	High	High	High	High	High	High	High	-0.56	7.33	12.45
TRUE	High	[-].MPEPAKSAPAPKKGSKKAVTKAQKKD.[G]	1xMet-loss [N-Term]	1	1	30	P00003	P00003 [1-26]	P00003 1xMet-loss [N-Term]	1	2590.5	1.696	1.933	1.072	17.53	16.65	40.47	62.3	117.3	120.4	31.09	35.68	24.24	744424	665727	389315	1.25288e+06	613156	1.26241e+06	836956	1.28668e+06	1.3537e+06		Peak Found	Peak Found	Peak Found	High	High	High	High	High	High	High	-1.33	5.04	5.87
TRUE	High	[E].SYSVYVYKVLKQVHPD.[T]		1	1	277	P00003	P00003 [37-52]		0	1925.02	5.922	6.182	1.044	47.46	96.07	79.45	22.9	135.6	141.5	38.25	56.45	84.17	6.6473e+07	5.95938e+07	1.16202e+08	2.6766e+08	3.93666e+08	7.91395e+08	4.10926e+08	1.29679e+08	9.55188e+08		High	High	High	High	High	High	High	High	High	High	2.24	7.18	52.22
TRUE	High	[E].IQTAVRLLLPGELAKHAVSEGTKAVTKYTSSK.[-]		1	1	28	P00003	P00003 [95-126]		2	3396.92	1.473	1.489	1.011	81.12	87.39	79.98	75.7	111.5	112.8	77.44	19.84	59.64	6.50314e+06	1.13405e+06	2.94506e+06	4.33683e+06	4.54246e+06	3.08103e+06	1.80059e+06	7.07202e+06	4.38589e+06		High	High	High	High	High	High	High	High	High	High	-0.06	8.31	57.45
TRUE	High	[E].RSGVSLAALKKALAAAGYDVE.[K]	1xAcetyl [K]	1	1	3	P00001	P00001 [57-77]		1	2132.17	3.143	2.814	1	63.42	34.02	34.02	41.2	129.4	129.4	37.76	104.56	11.55	349183	181581	199814	628057	3.1669e+06	510849	629636	628179	510946		Peak Found	Peak Found	Peak Found	High	Peak Found	Peak Found	High	High	Peak Found	High	1.28	3.76	67.34
TRUE	High	[-].MPEPAKSAPAPKKGSKKAVTKAQKKD.[G]	1xSuccinyl [K21]; 1xMet-loss [N-Term]	1	1	1	P00003	P00003 [1-26]	P00003 1xMet-loss [N-Term]	1	2690.52	100	100	0.951			60.08		166.6	133.4		60.14	40.96				17141.4		42507.1	37410.2	21625.6	17613.4		Not Found	Not Found	Not Found	Peak Found	Not Found	High	Peak Found	Peak Found	Peak Found	High	0.11	4.14	8.34
TRUE	High	[D].NKKTRIIPRHLQLAIRNDEE.[L]	2xDeamidated [N17; N/Q]	1	1	5	P00002	P00002 [74-93]		2	2446.35	8.594	8.087	0.941	69.53	54.38	70.2	13.6	176.1	110.3	80	55.43	80.82		272051	75471.5	2.39341e+06	1.8495e+06	633525	2.21913e+06		605110		Not Found	Peak Found	High	Peak Found	Peak Found	High	High	Not Found	High	High	0.33	4.42	29.99
TRUE	High	[E].ASRLAHYNKRSTITSREIQTAVRLLLPGELAKHAVSE.[G]		1	1	6	P00003	P00003 [78-114]		2	4116.28	1.739	1.463	0.813	57.44	62.29	32.88	54.1	129.6	116.3	60.93	49.67	50.83	1.07508e+06		427677	2.08751e+06	666199	1.62461e+06	519167	1.69674e+06	1.45813e+06		High	Not Found	High	Peak Found	Peak Found	Peak Found	High	High	Peak Found	High	-1.42	5.16	58.47
TRUE	High	[-].MSGRGKQGGKARAKAKTRSSRAGLQFPVGRVHRLLRKGNYAE.[R]	1xMet-loss+Acetyl [N-Term]; Acetyl [K]; 1xMet-loss [N-Term]	1	1	23	P00002	P00002 [1-42]	P00002 1xMet-loss+Acetyl [N-Term]; 1xMet-loss [N-Term]	0	4533.54	1.522	1.232	0.754	10.92	34.5	39.91	77	113.4	109.6	14.56	19.81	63.33	2.00308e+06	1.62492e+06	1.52997e+06	2.39175e+06	2.32829e+06	3.27272e+06	2.46879e+06	473960	2.31298e+06		High	High	High	Peak Found	High	High	High	High	High	High	-1.97	6.1	26.9
TRUE	High	[E].SYSVYVYKVLKQVHPDTGISSKAMGIMNSFVNDIFE.[R]	1xDeamidated [Q/N]; 1xSuccinyl [K]; 1xOxidation [M]; 2xAcetyl [K22(84.1); K]	1	1	21	P00003	P00003 [37-72]		2	4168.03	100	100	0.751			65.02		171.4	128.6		60.11	23				342841	84164.7	218674	139291	193394			Not Found	Not Found	Not Found	High	High	High	High	High	High	High	2.99	5.02	97.83
TRUE	High	[E].TRGVLKVFLENVIRDAVTYTE.[H]		1	1	1	P00005	P00005 [55-75]		2	2423.33	1.629	1.25	0.694	41.3	62.54	69.12	75.5	123	101.5	34.54	47.6	55.53	37842.5		62302.1	112300		55738.6	25358.6	65280.8	92967.4		High	Not Found	Peak Found	Peak Found	Not Found	Peak Found	Peak Found	Peak Found	Peak Found	High	0.39	3	95.8
TRUE	High	[E].RVGAGAPVYLAAVLEYLTAE.[I]		1	1	10	P00002	P00002 [43-62]		1	2063.12	3.52	2.324	0.66	81.6	48.84	72.83	58.8	127.6	113.5	59.68	55.58	60.56	229198	63573.6	283886	497323	999165	346911	154174	442386	659688		High	High	High	Peak Found	High	High	High	High	High	High	-1.22	3.27	101.89
TRUE	High	[E].DTNLCAIHAKRVTIMPKDIQLARRIRGE.[R]	1xCarbamidomethyl [C5]	1	1	89	P00004	P00004 [107-134]		2	3275.79	5.699	1.339	0.656	102.87	130.16	44.14	28.7	163.8	107.5	99.6	10.83	73.42	3.00921e+07	5.09718e+07	2.02711e+08	2.66354e+08	3.29757e+08	2.9047e+08	1.9064e+08	3.31422e+07	2.71464e+08		High	High	High	High	High	High	High	High	High	High	0.08	7.28	39.12
TRUE	High	[E].IAQDFKTDLRFQSSAVMALQE.[A]	1xOxidation [M17]	1	1	6	P00004	P00004 [75-95]		2	2414.2	3.218	1.682	0.632	32.02	77.96	55.92	56.2	149.4	94.5	23.94	23.82	56.34	1.2529e+06	1.91171e+06	2.01452e+06	4.0318e+06	6502812	5.08255e+06	1.46627e+06	3214683	5.16151e+06		High	Peak Found	High	Peak Found	Peak Found	High	High	High	High	High	-1.04	3.52	55.81
TRUE	High	[E].IAQDFKTDLRFQSSAVMALQE.[A]		1	1	20	P00004	P00004 [75-95]		2	2398.21	2.809	1.769	0.63	16.22	53.2	53.02	53.8	151.1	95.1	7.08	16.85	43.28	2.02542e+06	1.82565e+06	2.09642e+06	5.08338e+06	5.68924e+06	7.03791e+06	2.29745e+06	3.58321e+06	5.57808e+06		High	High	High	High	High	High	High	High	High	High	0.31	3.95	60.45
TRUE	High	[E].SYSVYVYKVLKQVHPD.[T]	1xSuccinyl [K]	1	1	51	P00003	P00003 [37-52]		0	2025.03	100	100	0.613			97.06		186	114		51.16	83.85				4.09022e+07	4.52399e+07	9.70571e+07	2.77394e+07	1.20749e+07	7.26217e+07		Not Found	Not Found	Not Found	High	High	High	High	High	High	High	-0.71	4.53	62.84
TRUE	High	[D].NKKTRIIPRHLQLAIRNDEE.[L]	1xDeamidated [Q12]; 1xSuccinyl [K3]	1	1	1	P00002	P00002 [74-93]		2	2545.38	100	100	0.607			134.14		246.3	53.7		74.58	90.62				2.21402e+06	2074903	210795	1.34494e+06	197191	452755		Not Found	Not Found	Not Found	Peak Found	Peak Found	Peak Found	Peak Found	Peak Found	High	High	2.24	3.84	34.16
TRUE	High	[D].TGISSKAMGIMNSFVNDIFE.[R]		1	1	60	P00003	P00003 [53-72]		1	2161.03	6.427	4.133	0.604	49.65	55.03	30.17	33.8	165.9	100.2	36.67	27.53	35.35	8.41416e+06	4.40215e+06	9.65971e+06	62085958	3.81976e+07	4.12954e+07	2.49448e+07	2.07269e+07	3.99205e+07		High	High	High	High	High	High	High	High	High	High	-0.63	4.75	91.57
TRUE	High	[E].NVIRDAVTYTE.[H]		1	1	38	P00005	P00005 [65-75]		1	1280.65	15.478	9.82	0.591	80	111.49	90.98	10.9	181.6	107.4	62.52	56.02	79.3	3.27943e+06	1.3593e+06	5.63284e+06	5.44598e+07	2.1039e+07	7.81454e+07	56423152	6.26738e+06	3.22055e+07		High	High	High	High	High	High	High	High	High	High	-0.69	3	36.96
TRUE	High	[E].LNKLLGKVTIAQGGVLPNIQAVLLPKKTE.[S]	1xDeamidated [Q/N]	1	1	265	P00002	P00002 [94-122]		0	3056.84	3.041	1.732	0.569	86.42	82.25	125.49	48.1	193.2	58.7	58.63	67.69	62.44	2.87581e+07	1.18546e+07	4.55212e+07	1.38444e+08	1.15584e+08	2.12663e+07	2.44825e+07	3.51002e+07	7.88304e+07		High	High	High	High	High	High	High	High	High	High	2.4	11.19	66.1
TRUE	High	[D].TGISSKAMGIMNSFVNDIFE.[R]	1xOxidation [M]	1	1	62	P00003	P00003 [53-72]		1	2177.03	3.164	1.793	0.567	44.48	27.07	41.79	48	167.1	84.9	29.44	34.93	28.67	3.17578e+06	4.63269e+06	2.65129e+06	1.10613e+07	1.46571e+07	7.03349e+06	8.30657e+06	5.62198e+06	4.89034e+06		High	High	High	High	High	High	High	High	High	High	0.53	4.38	83.46
TRUE	High	[E].TRGVLKVFLE.[N]		1	1	275	P00005	P00005 [55-64]		0	1161.7	5.976	3.605	0.567	24.58	38.54	30.58	25.2	175.4	99.4	16.54	14.71	52.27	6.22082e+07	5.75644e+07	7.8381e+07	4.33397e+08	3.44018e+08	4.59807e+08	2.45604e+08	8.2557e+07	2.82546e+08		High	High	High	High	High	High	High	High	High	High	0.01	3.74	42.16
TRUE	High	[D].NKKTRIIPRHLQLAIRNDEE.[L]	1xDeamidated [N/Q]	1	1	65	P00002	P00002 [74-93]		2	2445.37	3.27	2.09	0.544	78.95	79.33	45.12	37.6	183.8	78.6	41.81	55.41	62.79	1.48969e+07	2.28299e+07	9.70458e+06	7.28072e+07	7.46651e+07	2.0138e+07	4.91123e+07	1.09536e+07	3.11372e+07		High	High	High	High	High	High	High	High	High	High	0.6	6.24	26.77
TRUE	High	[E].IQTAVRLLLPGELAKHAVSE.[G]		1	1	94	P00003	P00003 [95-114]		1	2145.24	9.643	5.467	0.544	70.86	89.09	73.98	20.2	195.2	84.6	67.97	53.01	70.38	3.29274e+07	7.17715e+06	1.7189e+07	165746312	8.82367e+07	2.73983e+08	7.18323e+07	4.80129e+07	1.80002e+08		High	High	High	High	High	High	High	High	High	High	-0.82	8.14	52.59
TRUE	High	[D].NIQGITKPAIRRLARRGGVKRISGLIYE.[E]		1	1	29	P00005	P00005 [26-53]		0	3135.87	29.563	5.93	0.544	132.9	141.65	116.93	6.1	190.4	103.5	139.93	60.27	112.68	356198	695007	7.12314e+06	3.89647e+07	1.05302e+07	2.17842e+07	1.18453e+07	1.88439e+06	4.22371e+07		High	Peak Found	High	High	High	High	High	High	High	High	-0.26	5.11	45.34
TRUE	High	[E].SYSVYVYKVLKQVHPDTGISSKAMGIMNSFVNDIFE.[R]	1xSuccinyl [K]; 1xOxidation [M]; 2xAcetyl [K22(85.8); K]	1	1	7	P00003	P00003 [37-72]		2	4167.05	100	100	0.53			57.41		196.1	103.9		50.21	58.96				140289	177264	349466	202806	67721.1	93942.7		Not Found	Not Found	Not Found	High	High	High	High	High	High	High	-1.42	4.92	96.67
TRUE	High	[E].SYSVYVYKVLKQVHPDTGISSKAMGIMNSFVNDIFE.[R]	1xOxidation [M24]; 1xMalonyl [K22(82.9)]	1	1	2	P00003	P00003 [37-72]	P00003 1xMalonyl [K58(82.9)]	2	4169.02	100	100	0.522			129.43		197.1	102.9		93					277013	57213.3		65708.5				Not Found	Not Found	Not Found	Peak Found	Peak Found	High	High	Not Found	Not Found	High	5	3.95	99.43
TRUE	High	[E].SYSVYVYKVLKQVHPDTGISSKAMGIMNSFVNDIFE.[R]		1	1	52	P00003	P00003 [37-72]		2	4067.03	9.705	5.336	0.497	50.03	69.57	31.89	24.9	194.6	80.5	59.33	28.24	39.78	3.3651e+07	7.60676e+06	2.95009e+07	3.26593e+08	1.8969e+08	2.30496e+08	9.53022e+07	9.42646e+07	1.79559e+08		High	High	High	High	High	High	High	High	High	High	2.17	7.62	89.37
TRUE	High	[E].LNKLLGKVTIAQGGVLPNIQAVLLPKKTESHHKAKGK.[-]		1	1	4	P00002	P00002 [94-130]		1	3929.35	2.608	1.495	0.479	60.36	58.22	54.69	49.8	169.1	81.1	62.58	60.05	33.33	97926.9	71880.2	226188	523281		211348	125401		202731		High	High	High	Peak Found	Not Found	High	Peak Found	Not Found	Peak Found	High	1.02	5.87	47.52
TRUE	High	[D].NKKTRIIPRHLQLAIRNDEE.[L]		1	1	96	P00002	P00002 [74-93]		2	2444.38	1.431	0.689	0.475	78.92	86.98	79.82	83.4	159.2	57.5	47.46	52.59	78.18	2.07989e+08	1.28442e+08	7.79569e+07	2.4517e+08	2.97656e+08	8.59674e+07	2.14139e+08	4.08588e+07	8.85165e+07		High	High	High	High	High	High	High	High	High	High	0.36	5.67	24.69
TRUE	High	[D].TNLCAIHAKRVTIMPKDIQLARRIRGE.[R]	1xCarbamidomethyl [C4]; 1xDeamidated [N2]; 1xSuccinyl [K16]; 1xAcetyl [K9(93.9)]	1	1	2	P00004	P00004 [108-134]	P00004 1xAcetyl [K116(93.9)]	1	3303.78	4.974	2.86	0.471	119.82	114.57	41.85	34	168.9	97.1	118.03	28.53	29.5	233695	100136	1.21816e+06	1.16237e+06	1.6811e+06	980347	668468	427005	791883		High	Peak Found	High	Peak Found	Peak Found	Peak Found	Peak Found	Peak Found	Peak Found	High	3.48	4.27	42.86
TRUE	High	[E].LNKLLGKVTIAQGGVLPNIQAVLLPKKTE.[S]	3xDeamidated [Q12; N18; Q20]; 1xAcetyl [K7(98.7)]	1	1	2	P00002	P00002 [94-122]	P00002 1xAcetyl [K100(98.7)]	0	3100.82	1.765	0.83	0.47	59.87	55.47	14.98	83.5	147.3	69.2	51.39	15.04	8.04	822216	466144	291267	915475		739498	409312	365301			High	Peak Found	Peak Found	Peak Found	Not Found	Peak Found	High	Peak Found	Not Found	High	2.6	4.41	63.2
TRUE	High	[E].LIVQAVSSSKE.[R]		1	1	12	P00001	P00001 [46-56]		0	1160.65	1.462	0.631	0.462	121.69	102.56	99.57	104	152	44	48.37	103.2	110.11	7.47335e+06	6.50515e+06	2.47253e+06	1.95863e+06	28852636	9511617	13319510	2.75332e+06	1.56067e+06		High	High	High	High	High	High	High	High	High	High	-0.87	4.27	23.4
TRUE	High	[E].ASRLAHYNKRSTITSRE.[I]	1xDeamidated [N8]	1	1	4	P00003	P00003 [78-94]		0	1991.04	100	100	0.457			207.67		205.9	94.1		115.1					1171847		120247		171475			Not Found	Not Found	Not Found	High	High	Peak Found	High	Peak Found	Not Found	High	1.56	6.17	12.5
TRUE	High	[E].VALPAPAASTSPEKPSAGKKAKKPAKAAAAAKKKPAGPSVSE.[L]		1	1	25	P00001	P00001 [4-45]		1	3994.28	3.116	1.463	0.447	48.44	99.68	75.28	48.8	173.5	77.6	33.93	44.49	67.02	2.10531e+06	2.07716e+06	3.61943e+06	1.12776e+07	7.47979e+06	4.41661e+06	5.2935e+06	995444	3.34468e+06		High	High	High	High	High	High	High	High	High	High	-1.24	6.13	15.51
TRUE	High	[E].ILELAGNAARD.[N]		1	1	2	P00002	P00002 [63-73]		1	1142.62	5.463	2.37	0.434	58.12	107.09	72.16	34	185.5	80.5	27.3	45.46	79.26	75928.2	125148	130895	951735	683727	350937	534382	62322.4	296653		High	High	Peak Found	Peak Found	Peak Found	Peak Found	Peak Found	Peak Found	Peak Found	High	0.84	2.91	30.28
TRUE	High	[E].SYSVYVYKVLKQVHPDTGISSKAMGIMNSFVND.[I]		1	1	87	P00003	P00003 [37-69]		1	3677.83	2.127	0.923	0.434	37.42	32.44	37.42	73.6	161	65.4	30.09	14.33	45.76	1.08192e+08	6.08759e+07	7.41939e+07	1.62187e+08	1.71716e+08	1.29499e+08	6.59176e+07	5.62001e+07	1.26099e+08		High	High	High	High	High	High	High	High	High	High	0.87	7.55	74.32
TRUE	High	[E].LAGNAARDNKKTRIIPRHLQLAIRNDE.[E]	1xDeamidated [N/Q]	1	1	6	P00002	P00002 [66-92]		2	3084.71	4.728	1.858	0.43	98.51	67.07	71.72	36.2	196.4	67.3	26.11	74.69	64.59	460688	544945	317202	2.5767e+06	2.49642e+06	244453	855793	203402	1.10688e+06		High	High	Peak Found	High	High	Peak Found	Peak Found	High	High	High	1.17	5	28.27
TRUE	High	[E].LLIRKLPFQRLVRE.[I]		1	1	541	P00004	P00004 [61-74]		0	1781.13	6.473	2.428	0.422	35.18	80.78	61.45	32.7	187.9	79.4	34.97	20.19	59.58	8.77248e+07	1.58814e+08	1.8488e+08	9.12839e+08	8.18147e+08	1.1968e+09	3.85584e+08	1.75496e+08	6.58552e+08		High	High	High	High	High	High	High	High	High	High	0.15	5.4	42.65
TRUE	High	[D].TGISSKAMGIMNSFVNDIFE.[R]	1xDeamidated [N]	1	1	63	P00003	P00003 [53-72]		1	2162.01	15.786	6.073	0.42	79.82	68.14	100.5	13.7	216	70.3	37.92	64.58	49.41	3.70498e+06	1.63189e+06	3.01995e+06	6.37411e+07	1.18919e+07	4.76742e+07	1.55212e+07	9.91104e+06	2.6801e+07		High	High	High	High	High	High	High	High	High	High	1.05	4.45	93.37
TRUE	High	[D].NKKTRIIPRHLQLAIRNDE.[E]		1	1	11	P00002	P00002 [74-92]		1	2315.34	3.369	2.41	0.417	134.93	98.56	105.65	18.2	208.9	72.9	97.04	75.96	52.07	6.49112e+06	1.51526e+06	1.18424e+06	1.74263e+07	2.18669e+07	1.96644e+06	9.12001e+06	6.07892e+06	2.85381e+06		High	High	Peak Found	High	High	Peak Found	High	High	High	High	-0.09	4.88	23.68
TRUE	High	[E].SYSVYVYKVLKQVHPDTGISSKAMGIMNSFVND.[I]	1xDeamidated [Q/N]	1	1	37	P00003	P00003 [37-69]		1	3678.82	0.857	0.319	0.406	140.81	140.9	137.52	144.5	110.6	44.9	119.62	122.7	85.34	154684	1.26685e+07	3.44555e+06	2.63834e+06	1.08527e+07	177111	992342	1.07124e+06	4.03695e+06		High	High	High	High	High	High	High	High	High	High	3.32	6.96	75.58
TRUE	High	[D].TGISSKAMGIMNSFVNDIFERIAGE.[A]		1	1	13	P00003	P00003 [53-77]		2	2687.32	36.059	15.696	0.405	68.59	78.73	59.42	8.3	224.6	67.1	54.76	41.53	54.95	51954.8	13944.1	42716.5	1.15943e+06	1.87341e+06	827700	335088	346245	815468		High	Peak Found	High	High	High	High	High	High	High	High	-1.1	5.47	101.47
TRUE	High	[E].LIVQAVSSSKE.[R]	1xSuccinyl [K10]	1	1	1	P00001	P00001 [46-56]		0	1260.67	100	100	0.396			44.3		214.9	85.1		25.48	44.46				1.47433e+06	1.39642e+06	886754	553398	301853	789252		Not Found	Not Found	Not Found	Peak Found	High	Peak Found	Peak Found	Peak Found	Peak Found	High	0.86	2.17	41.63
TRUE	High	[E].RSGVSLAALKKALAAAGYD.[V]		1	1	41	P00001	P00001 [57-75]		0	1862.05	16.744	7.138	0.393	80.6	63.76	64.4	8.8	228.2	63	74.22	64.56	67.7	1.08116e+06	1.54612e+06	4.21977e+06	7.06574e+07	1.62142e+07	3.99639e+07	1.10367e+07	8.14169e+06	2.77665e+07		High	High	High	High	High	High	High	High	High	High	1.04	7.01	58.91
TRUE	High	[E].YLTAEILE.[L]		1	1	1	P00002	P00002 [58-65]		1	951.503	9.034	3.539	0.392	81.79	91.13	43.3	22.1	199.7	78.2	84.38	34.97	7.55	103188	42893.9	267809	1.25027e+06	932152	601250	365193	332719	386990		High	Peak Found	Peak Found	Peak Found	Peak Found	Peak Found	Peak Found	Peak Found	Peak Found	High	0.36	2.43	57.49
TRUE	High	[E].SYSVYVYKVLKQVHPDTGISSKAMGIMNSFVNDIFE.[R]	1xOxidation [M]	1	1	36	P00003	P00003 [37-72]		2	4083.02	5.246	1.532	0.388	62.56	49.72	61.69	39	204.8	56.2	29.32	47.72	53.71	6.71261e+06	1.22921e+07	9.54492e+06	5.00686e+07	7.15619e+07	2.49691e+07	1.02865e+07	2.78013e+07	1.3736e+07		High	High	High	High	High	High	High	High	High	High	-0.49	6.23	84.17
TRUE	High	[D].LRFQSSAVMALQE.[A]		1	1	757	P00004	P00004 [83-95]		0	1479.76	2.155	1.223	0.387	27.8	27.96	47.32	68.5	147.6	83.9	10.17	31.53	33.43	8.61443e+07	7.12261e+07	8.45806e+07	2.72447e+08	1.82299e+08	1.49798e+08	1.0358e+08	5.37975e+07	1.05397e+08		High	High	High	High	High	High	High	High	High	High	0.33	3.94	51.79
TRUE	High	[D].LRFQSSAVMALQE.[A]	1xOxidation [M9]	1	1	136	P00004	P00004 [83-95]		0	1495.76	4.723	1.468	0.382	73.01	77.75	46.45	40.9	199.1	60	61.07	43.52	39.6	1.16764e+07	1.95105e+07	3.96225e+07	9.49862e+07	1.3901e+08	5.51501e+07	2.86413e+07	2.76627e+07	5.31681e+07		High	High	High	High	High	High	High	High	High	High	-0.46	3.77	42.84
TRUE	High	[E].SYSVYVYKVLKQVHPDTGISSKAMGIMNSFVND.[I]	1xDeamidated [N/Q]; 1xOxidation [M]	1	1	51	P00003	P00003 [37-69]		1	3694.81	1.252	0.745	0.381	122.17	24.09	30.63	81.2	158.4	60.4	45.3	75.15	14.15	1.70701e+06	907481	760002	2.13759e+06	200011	1.77155e+06	798047	675791	604261		High	High	High	High	High	High	High	High	High	High	4.77	5.96	72.23
TRUE	High	[D].TNLCAIHAKRVTIMPKDIQLARRIRGE.[R]	1xCarbamidomethyl [C4]	1	1	6	P00004	P00004 [108-134]		1	3160.77	22.102	7.672	0.378	64.61	86.05	103.02	9.7	215.5	74.8	46.25	63.83	92.96	92889.1	146800	238756	3.24452e+06	6.7006e+06	1.83053e+06	4.01972e+06	692057	1.12627e+06		High	High	Peak Found	Peak Found	High	Peak Found	High	High	High	High	1.02	5.14	36.9
TRUE	High	[D].TGISSKAMGIMNSFVNDIFE.[R]	2xOxidation [M8; M11]	1	1	17	P00003	P00003 [53-72]		1	2193.02	2.785	1.081	0.376	58.12	68.93	56.33	60.5	174	65.5	57.75	50.23		262056	859915	460119	911898	1.91653e+06			497617			High	High	High	High	High	Not Found	High	High	Not Found	High	0.16	4.66	66.52
TRUE	High	[E].IQTAVRLLLPGE.[L]		1	1	1015	P00003	P00003 [95-106]		0	1309.78	4.045	1.61	0.37	22.72	48.59	37.6	52.6	183.5	63.9	21.71	17.01	58.13	1.04287e+09	7.01072e+08	1.06195e+09	4.29597e+09	3.63756e+09	3.05075e+09	1.12849e+09	1.26763e+09	3.00771e+09		High	High	High	High	High	High	High	High	High	High	-0.36	4.37	56.39
TRUE	High	[D].TGISSKAMGIMNSFVND.[I]	1xOxidation [M]	1	1	200	P00003	P00003 [53-69]		0	1787.83	6.996	2.563	0.368	41.17	61.73	52.48	27.1	189.3	83.7	53.62	57.88	32.69	1.90468e+07	2.43363e+07	5.03399e+07	376126069	1.7026e+08	1.32768e+08	7.53004e+07	4.88148e+07	9.68973e+07		High	High	High	High	High	High	High	High	High	High	-0.12	5.19	54.65
TRUE	High	[-].MSGRGKQGGKARAKAKTRSSRAGLQFPVGRVHRLLRKGNYAE.[R]	1xSuccinyl [K]; 1xMet-loss+Acetyl [N-Term]; 1xMet-loss [N-Term]; 1xAcetyl [K]	1	1	47	P00002	P00002 [1-42]	P00002 1xMet-loss+Acetyl [N-Term]; 1xMet-loss [N-Term]	0	4591.54	35.322	12.575	0.354	21.51	73.85	60.74	6.5	206.8	86.7	30.18	33.46	70.84	163839	140065	245446	5222758	4.94731e+06	8.72753e+06	3.08655e+06	435218	2.18949e+06		Peak Found	Peak Found	High	High	High	High	High	High	High	High	-0.13	7.93	28.49
TRUE	High	[E].LNKLLGKVTIAQGGVLPNIQAVLLPKKTE.[S]	1xAcetyl [K3(95.4)]	1	1	33	P00002	P00002 [94-122]	P00002 1xAcetyl [K96(99.9)]	0	3097.87	4.396	1.667	0.349	90.95	59.24	78.24	28.8	204.1	67.1	57.4	60.05	43.22	1.81163e+06	779966	681067	5.53275e+06	7.96476e+06	1.85873e+06	1.13536e+06	1.81978e+06	2.78013e+06		High	High	High	High	High	High	High	High	High	High	3.34	7.15	64.78
TRUE	High	[E].LNKLLGKVTIAQGGVLPNIQAVLLPKKTESHHKAKGK.[-]	1xDeamidated [Q/N]	1	1	3	P00002	P00002 [94-130]		1	3930.34	22.64	7.131	0.349	56.4	73.99	63.38	9.5	215.3	75.2	61.02	27.73	65.39	22041.5	44897.3	13290.8		409116	608666		105627	287295		Peak Found	Peak Found	High	Not Found	High	Peak Found	Not Found	High	Peak Found	High	4.92	5.25	49.32
TRUE	High	[E].NVIRDAVTYTE.[H]	1xDeamidated [N1]	1	1	6	P00005	P00005 [65-75]		1	1281.63	13.128	7.414	0.347	113.71	114.39	96.79	9.3	215.8	74.9	83.89	60.61	103.67	188951	115909	572800	4383087	1521685	6.52843e+06	1.52245e+06	201077	4.247e+06		High	High	Peak Found	High	High	High	Peak Found	Peak Found	High	High	2.06	2.29	45.16
TRUE	High	[D].TGISSKAMGIMNSFVND.[I]	1xDeamidated [N]	1	1	42	P00003	P00003 [53-69]		0	1772.82	12.691	4.031	0.343	96.61	73.32	103.19	16.9	214.8	68.2	29.93	71.23	66.22	3.61241e+06	2.91596e+06	5.19917e+06	4.58441e+07	1.28914e+07	7.76595e+07	14560664	5.94109e+06	2.66663e+07		High	High	High	High	High	High	High	High	High	High	2.9	5.11	55.07
TRUE	High	[D].IFERIAGE.[A]		1	1	6	P00003	P00003 [70-77]		1	934.499	10.055	5.551	0.343	71.32	131.41	85.2	13.2	213.5	73.3	37.94	31.32	97.7	527753	283993	289252	2.75377e+06	4677965	5.3066e+06	3.77491e+06	179133	1.60572e+06		High	Peak Found	High	Peak Found	High	High	Peak Found	High	High	High	-0.34	2.37	29.1
TRUE	High	[-].MSGRGKQGGKARAKAKTRSSRAGLQFPVGRVHRLLRKGNYAE.[R]	1xMet-loss+Acetyl [N-Term]; 1xMet-loss [N-Term]; 1xAcetyl [K]	1	1	192	P00002	P00002 [1-42]	P00002 1xMet-loss+Acetyl [N-Term]	0	4491.53	4.663	1.578	0.339	17.38	57.2	64.44	41.4	193.2	65.4	14.56	6.68	52.12	3.02534e+07	2.614e+07	2.25915e+07	1.21892e+08	1.24539e+08	1.0968e+08	7.2981e+07	2.53418e+07	4.12614e+07		High	High	High	High	High	High	High	High	High	High	-0.02	7.73	23.18
TRUE	High	[E].VALPAPAASTSPE.[K]		1	1	6	P00001	P00001 [4-16]		0	1210.63	40.999	8.509	0.332	129.74	142.01	77.12	4.6	187.6	107.8	143.04	45.32	67.26	21084.1	44919.3	499905	3453262	1.5325e+06	1841655	1.05884e+06	179401	1144909		Peak Found	Peak Found	Peak Found	High	High	High	High	High	High	High	-0.52	2.88	38.67
TRUE	High	[E].SYSVYVYKVLKQVHPDTGISSKAMGIMNSFVND.[I]	1xSuccinyl [K]; 1xOxidation [M]; 2xAcetyl [K8(99.7); K11(99.7)]	1	1	19	P00003	P00003 [37-69]		1	3777.85	100	100	0.33			53.24		237.5	62.5		42	25.31				9.03556e+06	9.7816e+06	3.93078e+06	1.97886e+06	2.37819e+06	3.23223e+06		Not Found	Not Found	Not Found	High	High	High	High	High	High	High	-0.85	5.69	83.41
TRUE	High	[E].ETRGVLKVFLE.[N]		1	1	20	P00005	P00005 [54-64]		1	1290.74	6.85	2.264	0.33	59.39	101.11	97.48	29.7	203.2	67.1	65.77	23.52	100.3	7.32785e+06	5.23196e+06	17580167	50196273	68661114	44128178	1.65869e+07	3.7663e+06	48431992		High	High	High	High	High	High	High	High	High	High	0.37	3.77	46.3
TRUE	High	[D].TGISSKAMGIMNSFVND.[I]	1xSuccinyl [K6]	1	1	33	P00003	P00003 [53-69]		0	1871.85	100	100	0.323			120.96		256.8	43.2		67.65	78.85				4.67414e+07	8.60535e+06	2.93171e+07	4.9332e+06	3.72279e+06	1.50839e+07		Not Found	Not Found	Not Found	High	High	High	High	High	High	High	-0.56	5.16	85.54
TRUE	High	[-].MSGRGKQGGKARAKAKTRSSRAGLQFPVGRVHRLLRKGNYAE.[R]	1xDeamidated [N/Q]; 1xMet-loss [N-Term]	1	1	53	P00002	P00002 [1-42]	P00002 1xMet-loss [N-Term]	0	4450.5	7.556	2.417	0.32	54.81	72.66	74.4	27.3	206.6	66.1	6.37	41.9	80.25	944782	930334	838616	1.05575e+07	7.02975e+06	4.43103e+06	5.8946e+06	1.14655e+06	2.24863e+06		High	High	High	High	High	High	High	High	High	High	3.5	6.98	23.67
TRUE	High	[D].NKKTRIIPRHLQLAIRNDEE.[L]	1xSuccinyl [K]	1	1	7	P00002	P00002 [74-93]		2	2544.4	100	100	0.319			138.67		285.6	14.4		78.58	120.6				48272150	55606474	3.5967e+06	1.77611e+07	2.06929e+06	2.44269e+06		Not Found	Not Found	Not Found	Peak Found	High	Peak Found	Peak Found	High	High	High	0.41	4.87	32.51
TRUE	High	[E].RSGVSLAALKKALAAAGYDVE.[K]	2xSuccinyl [K10; K11]	1	1	6	P00001	P00001 [57-77]		1	2290.19	100	100	0.316			27.61		227.9	72.1		45.54	16.31				1.04639e+06	476747	537522	170087	152522	209006		Not Found	Not Found	Not Found	High	High	High	High	High	High	High	0.18	4.53	88.49
TRUE	High	[E].RSGVSLAALKKALAAAGYDVE.[K]		1	1	378	P00001	P00001 [57-77]		1	2090.16	6.018	2.562	0.314	37.62	77.99	50.41	39	198.7	62.3	40.12	18.31	89.29	2.48944e+08	1.04081e+08	2.19599e+08	1.49812e+09	1.09475e+09	1.11798e+09	2.66709e+08	3.50565e+08	1.28836e+09		High	High	High	High	High	High	High	High	High	High	-0.13	7.74	64.09
TRUE	High	[D].TGISSKAMGIMNSFVND.[I]	2xOxidation [M8; M11]	1	1	162	P00003	P00003 [53-69]		0	1803.83	11.025	2.155	0.313	98.25	61.74	54.63	29.9	205.6	64.4	74.12	75.67	22.52	762319	3.27029e+06	5.43737e+06	5.9946e+07	2.24849e+07	1.42e+07	9.98005e+06	6.75262e+06	7.04594e+06		High	High	High	High	High	High	High	High	High	High	0.62	5.25	38.78
TRUE	High	[D].TGISSKAMGIMNSFVND.[I]		1	1	265	P00003	P00003 [53-69]		0	1771.84	5.913	1.47	0.312	67.82	102.13	95.03	35.8	211.6	52.6	50.05	59.5	98.92	3.02849e+08	98045919	2.14872e+08	1.85168e+09	4.44097e+08	1.27052e+09	3.15777e+08	1.38485e+08	1.10345e+09		High	High	High	High	High	High	High	High	High	High	-0.03	5.3	63.23
TRUE	High	[D].TGISSKAMGIMNSFVNDIFE.[R]	2xDeamidated [N12; N16]	1	1	15	P00003	P00003 [53-72]		1	2163	10.504	3.041	0.308	87.42	34.51	106.24	20.3	213.8	65.9	31.85	73.51	39.26	189624	119476	233765	1.99183e+06	515031	3.41908e+06	614041	303151	710936		High	High	High	High	High	High	High	Peak Found	High	High	2.68	3.77	82.39
TRUE	High	[E].LLIRKLPFQRLVRE.[I]	1xDeamidated [Q9]	1	1	21	P00004	P00004 [61-74]		0	1782.11	11.497	3.589	0.307	53.69	134.09	102.53	18.4	215.4	66.1	48.97	20.36	112.36	937830	455392		7641188	6113194	9.23387e+06	2.34531e+06	210332	7.60367e+06		High	High	High	High	High	High	High	High	High	High	-0.63	5.3	46.81
TRUE	High	[D].TNLCAIHAKRVTIMPKD.[I]	1xCarbamidomethyl [C4]	1	1	4	P00004	P00004 [108-124]		0	1968.05	36.05	10.857	0.3	32.73	59.82	92.32	6.2	226	67.8	27.19	18.23	79.88	95038.2	54562.1	73762.1	2.66986e+06	1.96699e+06	2.81251e+06	2.23563e+06	800808	477719		Peak Found	Peak Found	Peak Found	High	Peak Found	High	High	Peak Found	High	High	-0.42	4.79	24.14
TRUE	High	[E].DTNLCAIHAKRVTIMPKDIQLARRIRGE.[R]	1xCarbamidomethyl [C5]; 1xDeamidated [Q/N]	1	1	3	P00004	P00004 [107-134]		2	3276.78	5.309	1.249	0.297	47.1	66.67	80.16	36.1	203.4	60.4	51.5	19.21	74.51	133968	156698	328340	769183		1.01101e+06	470538	145805			High	Peak Found	Peak Found	Peak Found	High	High	Peak Found	Peak Found	Not Found	High	4.29	5.03	42.28
TRUE	High	[D].LRFQSSAVMALQE.[A]	1xDeamidated [Q]; 1xOxidation [M9]	1	1	9	P00004	P00004 [83-95]		0	1496.74	4.168	1.357	0.297	57.28	66.51	78.21	43.3	197.9	58.8	48.25	49.93	65.92	787842	1.14793e+06	2.02673e+06	5.24536e+06	8446483	2.93573e+06	1.55772e+06	858958	3296762		High	High	High	High	High	High	High	High	Peak Found	High	1.07	3.35	46.26
TRUE	High	[E].DTNLCAIHAKRVTIMPKD.[I]	1xCarbamidomethyl [C5]	1	1	73	P00004	P00004 [107-124]		1	2083.08	18.822	5.442	0.289	48.67	126.87	100.26	11.9	223.5	64.6	71.96	19.12	109.33	1.93834e+07	5.28047e+07	1.45927e+07	3.6484e+08	2.8691e+08	4.23551e+08	3.25859e+08	1.14568e+07	1.05489e+08		High	High	High	High	High	High	High	High	High	High	-0.23	7.98	28.45
TRUE	High	[E].DTNLCAIHAKRVTIMPKD.[I]	1xCarbamidomethyl [C5]; 1xOxidation [M15]	1	1	96	P00004	P00004 [107-124]		1	2099.07	13.02	4.65	0.279	43.65	82.54	74.4	17	221.3	61.7	48.2	27.66	77.02	5.55627e+06	4.2057e+06	1.86433e+06	7.08771e+07	5.47573e+07	4.0296e+07	3.96677e+07	8.66832e+06	1.52674e+07		High	High	High	High	High	High	High	High	High	High	-0.27	6.72	23.18
TRUE	High	[D].TGISSKAMGIMNSFVND.[I]	1xAcetyl [K6(100)]	1	1	12	P00003	P00003 [53-69]	P00003 1xAcetyl [K58(100)]	0	1813.85	6.325	2.885	0.278	108.82	62.85	87.24	15.7	228.8	55.5	81.31	43.23	87.66	2.18682e+06	615363	581705	9.34081e+06	3.67904e+06	8.9857e+06	2.17942e+06	1.02271e+06	6.30912e+06		High	High	Peak Found	High	High	High	High	Peak Found	High	High	-1.16	2.77	63.95
TRUE	High	[D].TGISSKAMGIMNSFVND.[I]	1xOxidation [M]; 1xAcetyl [K6(100)]	1	1	10	P00003	P00003 [53-69]	P00003 1xAcetyl [K58(100)]	0	1829.84	16.639	4.591	0.27	40.69	57.24	32.76	13.2	219.5	67.3	58.4	31.21	34.55	62270.1	140719	49949.6	1.69878e+06	1.03612e+06	1.01174e+06	459115	317883	229341		High	High	Peak Found	High	High	High	Peak Found	High	Peak Found	High	1.32	2.42	54.81
TRUE	High	[E].LNKLLGKVTIAQGGVLPNIQAVLLPKKTE.[S]	1xSuccinyl [K]	1	1	54	P00002	P00002 [94-122]		0	3155.88	100	100	0.269	11.37	50.4	50.4	0.2	246.9	53		34.32	39.15	60953.3			9.42725e+07	1.01502e+08	4.96544e+07	2.02344e+07	1.33562e+07	2.9837e+07		Peak Found	Not Found	Not Found	High	High	High	High	High	High	High	0.63	6.48	71.1
TRUE	High	[E].SYSVYVYKVLKQVHPDTGISSKAMGIMNSFVND.[I]	1xOxidation [M]	1	1	62	P00003	P00003 [37-69]		1	3693.83	2.237	0.616	0.269	56.82	26.6	66.63	74.9	177.4	47.7	39.02	50.86	11.31	1.09797e+07	2.22195e+07	1.29485e+07	30654964	4.97042e+07	1.68778e+07	6.76886e+06	8.33547e+06	8.24852e+06		High	High	High	High	High	High	High	High	High	High	0.65	6.64	69.27
TRUE	High	[E].ASRLAHYNKRSTITSREIQTAVRLLLPGELAKHAVSE.[G]	1xDeamidated [N8]	1	1	6	P00003	P00003 [78-114]		2	4117.26	3.259	0.801	0.269	32.2	56.61	97.46	60.6	197.7	41.7	22.67	34.98	121.06		369396	510409	1.82202e+06	1.09939e+06		298562	293095	2.35603e+06		High	High	Peak Found	High	Peak Found	High	Peak Found	High	High	High	3.72	4.98	58.18
TRUE	High	[-].MSGRGKQGGKARAKAKTRSSRAGLQFPVGRVHRLLRKGNYAE.[R]	1xMet-loss [N-Term]	1	1	49	P00002	P00002 [1-42]	P00002 1xMet-loss [N-Term]	0	4449.52	3.094	0.63	0.268	39.06	62.64	62.66	61.6	199.6	38.8	22.06	32.45	58.14	4.16174e+06	2.88037e+06	2.90835e+06	6.62728e+06	9.42822e+06	1.28754e+07	4.5398e+06	1.77751e+06	1.83217e+06		High	High	High	High	High	High	High	High	High	High	1.08	7.77	22.46
TRUE	High	[E].ASRLAHYNKRSTITSRE.[I]	1xDeamidated [N8]; 1xSuccinyl [K9]	1	1	2	P00003	P00003 [78-94]		0	2091.06	100	90.919	0.263	3.71	37.71	30.06	0.7	237	62.3		8.39	55.39			7191.11	2.426e+06	2.82822e+06	2.48824e+06	820090	653807	216054		Not Found	Not Found	Peak Found	High	Peak Found	Peak Found	Peak Found	High	Peak Found	High	0.16	3.93	19.17
TRUE	High	[E].AYLVGLFED.[T]		1	1	2	P00004	P00004 [99-107]		1	1026.51	4.918	1.371	0.259	17.35	84.01	69.99	39.1	207.2	53.6	14.86	12.61	67.36	55012.1	43782.1	42207.1	266629	231880	207582	60019.9	25074.1	113691		Peak Found	Peak Found	Peak Found	High	Peak Found	High	Peak Found	Peak Found	Peak Found	High	-0.4	2.08	76.53
TRUE	High	[E].ASRLAHYNKRSTITSRE.[I]	1xSuccinyl [K9]	1	1	9	P00003	P00003 [78-94]		0	2090.07	100	100	0.258			82.68		221.3	78.7		67.89	57.21				1.02263e+07	37558882	1.59291e+07	9358522	5.6683e+06	2.6336e+06		Not Found	Not Found	Not Found	High	High	High	High	High	High	High	-0.34	5.29	16.25
TRUE	High	[E].SYSVYVYKVLKQVHPDTGISSKAMGIMNSFVND.[I]	Succinyl [K]; 1xOxidation [M27]; 2xAcetyl [K22(87); K]	1	1	14	P00003	P00003 [37-69]		1	3877.87	100	100	0.254			71.04		244.9	55.1		25.39	79.79				1.63903e+06	1.25209e+06	986353	250603	281534	946909		Not Found	Not Found	Not Found	High	High	High	High	High	High	High	-0.43	5.42	93.23
TRUE	High	[E].LLIRKLPFQRLVRE.[I]	1xSuccinyl [K5]	1	1	21	P00004	P00004 [61-74]		0	1881.14	100	100	0.252			86.61		239.6	60.4		34.25	94.43				8.41747e+07	4.97821e+07	4.71072e+07	1.25459e+07	9.7257e+06	5.10162e+07		Not Found	Not Found	Not Found	High	High	High	High	High	High	High	-0.7	5.16	55.18
TRUE	High	[D].TGISSKAMGIMNSFVNDIFERIAGE.[A]	1xOxidation [M]	1	1	6	P00003	P00003 [53-77]		2	2703.31	21.551	8.509	0.248	69.85	84.79	82.39	8.7	187.9	103.4	30.43	82.54	59.13	18301.6	23586	33344.8	508292	1410061	268819	66666.6	283738	279851		Peak Found	Peak Found	High	High	High	High	Peak Found	High	Peak Found	High	-0.32	4.73	93.17
TRUE	High	[D].TGISSKAMGIMNSFVND.[I]	1xDeamidated [N]; 1xOxidation [M]	1	1	85	P00003	P00003 [53-69]		0	1788.81	7.605	1.9	0.248	98.26	125.51	131.05	36	195.6	68.4	48.46	106.55	105.44	470366	158634	448975	1.20647e+06	2.4405e+06	1.03956e+07	2.57526e+06	137143	853143		High	High	High	High	High	High	High	High	High	High	4.27	5.75	49.96
TRUE	High	[E].LAGNAARDNKKTRIIPRHLQLAIRNDE.[E]		1	1	7	P00002	P00002 [66-92]		2	3083.73	2.918	1.138	0.247	79.03	82.83	93.2	71.8	146.5	81.7	39.44	74.69	65.35	1.05859e+06	1.15077e+06	494271	2.15818e+06	5811139	1.44219e+06	1.433e+06	248140	1204201		High	High	High	Peak Found	High	Peak Found	Peak Found	Peak Found	High	High	-0.9	6.11	26.52
TRUE	High	[E].DTNLCAIHAKRVTIMPKD.[I]	1xCarbamidomethyl [C5]; 1xSuccinyl [K]	1	1	23	P00004	P00004 [107-124]		1	2183.09	100	100	0.239	39.49	84.86	76.61	0.2	242	57.9	17.98	38.59	76.57	25538.6	17799.4	21322.2	4.26155e+07	1.96343e+07	2.80964e+07	6.71925e+06	1.18645e+06	1.05653e+07		Peak Found	Peak Found	Peak Found	High	High	High	High	High	High	High	-0.58	5.22	40.56
TRUE	High	[E].LNKLLGKVTIAQGGVLPNIQAVLLPKKTE.[S]		1	1	607	P00002	P00002 [94-122]		0	3055.86	7.511	1.349	0.237	76.56	46.75	71.74	30.4	228.5	41.1	27.61	58.16	48.33	3.78093e+08	2.273e+08	2.58869e+08	2.94863e+09	1.94448e+09	7.59519e+08	3.01341e+08	3.49302e+08	6.99882e+08		High	High	High	High	High	High	High	High	High	High	0.08	11.55	63.09
TRUE	High	[E].DTNLCAIHAKRVTIMPKDIQLARRIRGE.[R]	1xCarbamidomethyl [C5]; 1xOxidation [M15]	1	1	52	P00004	P00004 [107-134]		2	3291.79	13.845	1.424	0.229	37.61	37.63	112.15	18.4	255.3	26.3	11.69	57.55	73.78	9.63174e+06	8.12567e+06	7.75461e+06	112503784	1.41042e+08	3.43561e+07	3.23342e+07	8.63204e+06	1.1568e+07		High	High	High	High	High	High	High	High	High	High	0.36	6.59	35.68
TRUE	High	[-].MSGRGKQGGKARAKAKTRSSRAGLQFPVGRVHRLLRKGNYAE.[R]	1xDeamidated [Q/N]; 1xMet-loss+Acetyl [N-Term]; 1xMet-loss [N-Term]; 1xAcetyl [K]	1	1	99	P00002	P00002 [1-42]	P00002 1xMet-loss+Acetyl [N-Term]	0	4492.51	5.168	1.159	0.224	54.88	122.88	118.8	40.9	211.6	47.5	69.45	36.16	124.28	2.22429e+06	4.75088e+06	9.88405e+06	1.57485e+07	3.355e+07	2.45502e+07	3.15907e+07	1.96115e+06	5.50706e+06		High	High	High	High	High	High	High	High	High	High	2.95	7.65	24.2
TRUE	High	[E].RSGVSLAALKKALAAAGYDVE.[K]	1xSuccinyl [K]	1	1	41	P00001	P00001 [57-77]		1	2190.18	100	100	0.221			41.3		248.3	51.7		46.23	69.01				1.31702e+08	5.97268e+07	66487523	1.38525e+07	1.32284e+07	4.04345e+07		Not Found	Not Found	Not Found	High	High	High	High	High	High	High	0.12	4.7	76.78
TRUE	High	[E].LNKLLGKVTIAQGGVLPNIQAVLLPKKTE.[S]	2xDeamidated [N/Q]; 1xAcetyl [K7(96.4)]	1	1	3	P00002	P00002 [94-122]	P00002 1xAcetyl [K100(96.4)]	0	3099.84	12.373	2.485	0.214	50.73	92.2	108.98	17.2	233	49.8	52.38	36.6	97.83	105554	149376	286872	2.63862e+06	1.55359e+06		184591		1.01306e+06		Peak Found	High	Peak Found	Peak Found	High	Not Found	High	Not Found	Peak Found	High	-4.78	4.62	63.24
TRUE	High	[D].TGISSKAMGIMNSFVND.[I]	1xDeamidated [N]; 2xOxidation [M8; M11]	1	1	19	P00003	P00003 [53-69]		0	1804.81	18.771	3.388	0.209	121.13	85.17	74.49	13	243.2	43.9	91.32	66	48.5	18210	209408	89731.5	3.14291e+06	719206	1.68438e+06	303986	301901	656424		High	High	High	High	High	High	High	High	High	High	-0.51	4.9	37.11
TRUE	High	[D].TGISSKAMGIMNSFVND.[I]	1xOxidation [M]; 1xSuccinyl [K6]	1	1	15	P00003	P00003 [53-69]		0	1887.85	100	100	0.206			68.03		234.1	65.9		96.47	31.25				1.0612e+07	2.25025e+06	2.19755e+06	452785	633533	856805		Not Found	Not Found	Not Found	High	High	High	High	High	High	High	-0.21	3.81	77.57
TRUE	High	[E].ELNKLLGKVTIAQGGVLPNIQAVLLPKKTE.[S]	1xDeamidated [Q13]; 1xAcetyl [K]	1	1	1	P00002	P00002 [93-122]		1	3227.9	5.597	1.052	0.202	50.86	55.62	60.24	35.5	217.1	47.5	49.86	52.38	56.82	100144	199359	81568.8	1.11581e+06	613165	393007	87592.6	205267			High	Peak Found	Peak Found	Peak Found	Peak Found	Peak Found	Peak Found	Peak Found	Not Found	High	4.26	3.91	72.79
TRUE	High	[E].TRGVLKVFLE.[N]	1xSuccinyl [K6]	1	1	10	P00005	P00005 [55-64]		0	1261.72	100	69.945	0.198	16.13	83.64	84.6	0.7	249.9	49.4		17.45	77.45		112477		49646232	39801604	35470448	7867124	3.42887e+06	18323204		Not Found	Peak Found	Not Found	High	High	High	High	High	High	High	0.44	2.51	62.08
TRUE	High	[E].DTNLCAIHAKRVTIMPKD.[I]	1xCarbamidomethyl [C5]; 1xDeamidated [N3]	1	1	8	P00004	P00004 [107-124]		1	2084.06	49.265	9.404	0.191	42.72	113.91	111.52	5	247.7	47.3	35.94	53.98	99.29	41294.8	66306.2	33963.4	2.03441e+06	1.44823e+06	4025804	1.11541e+06	89963.2	388319		Peak Found	Peak Found	High	High	High	High	High	Peak Found	High	High	-0.41	5.69	33.26
TRUE	High	[E].AYLVGLFE.[D]		1	1	39	P00004	P00004 [99-106]		0	911.487	4.225	0.859	0.186	14.71	47.75	47.75	46.4	213.7	39.9	10.41	11.11	46.55	4.16747e+06	5.13378e+06	4.62652e+06	2.16549e+07	1.76065e+07	2.13073e+07	3.97266e+06	2.14349e+06	5.8597e+06		High	High	High	High	High	High	High	High	High	High	-0.28	2.87	75.87
TRUE	High	[E].ELNKLLGKVTIAQGGVLPNIQAVLLPKKTESHHKAKGK.[-]	1xDeamidated [Q/N]; 1xSuccinyl [K]; 1xAcetyl [K]; 1xMalonyl [K]	1	1	3	P00002	P00002 [93-130]		2	4287.41	100	100	0.185			21.78		255.8	44.2		17.51	9.68				1.22459e+06	887500	1.22501e+06	197477		226487		Not Found	Not Found	Not Found	High	Peak Found	High	High	Not Found	Peak Found	High	3.12	4.6	41.12
TRUE	High	[D].TGISSKAMGIMNSFVNDIFE.[R]	1xDeamidated [N]; 2xOxidation [M8; M11]	1	1	14	P00003	P00003 [53-72]		1	2194	12.415	1.547	0.185	47.39	5.56	63.61	27.6	229.8	42.6	43.24	55.76		84012.4	213297	205294	2.59795e+06	1128658			317489			Peak Found	High	High	High	High	Not Found	Not Found	High	Not Found	High	4.61	4.49	69.33
TRUE	High	[E].HAKRKTVTAMDVVYALKRQGRTLYGFGG.[-]	1xOxidation [M10]	1	1	23	P00005	P00005 [76-103]		1	3139.69	5.207	0.742	0.183	71.98	72.86	41.84	31.6	223.8	44.6	111.55	21.33	33.99	1.01506e+06	980361	6.41222e+06	5.10508e+06	7.852e+06	7.18153e+06	1.43117e+06	727845	1.43538e+06		High	High	High	Peak Found	High	High	Peak Found	Peak Found	Peak Found	High	0.97	6.93	49.7
TRUE	High	[E].KNNSRIKLGLKSLVGKGTLVQTKGTGASGSFKLNKKVASVD.[A]		1	1	4	P00001	P00001 [78-118]		0	4229.45	5.395	0.959	0.178	215.55	215.55	0	40.8	220.1	39.1	116.52				39226.9	406340			681122	121136				Not Found	Peak Found	High	Not Found	Not Found	High	Peak Found	Not Found	High	High	-0.36	5.26	38.85
TRUE	High	[E].ELNKLLGKVTIAQGGVLPNIQAVLLPKKTE.[S]		1	1	12	P00002	P00002 [93-122]		1	3184.9	7.57	1.447	0.171	89.58	25.87	84.51	30.4	230.1	39.5	41.43	92.07	47.7	546714	311352	257018	2.35687e+06	6.942e+06	932840	404124	372016	829369		High	Peak Found	High	High	High	High	Peak Found	High	High	High	-0.09	8.25	68.62
TRUE	High	[E].ELNKLLGKVTIAQGGVLPNIQAVLLPKKTESHHKAKGK.[-]	1xDeamidated [Q/N]; 1xAcetyl [K]; 1xMalonyl [K]	1	1	10	P00002	P00002 [93-130]		2	4187.39	3.163	0.373	0.165	72.05	56.24	71.58	59.9	210.6	29.4	43.21	61.95	63.18	1.44212e+06	1.584e+06	3.01525e+06	5565892	2.34493e+06	9538605	1.25848e+06		481217		High	High	High	High	High	Peak Found	High	Not Found	Peak Found	High	1.91	4.82	35.75
TRUE	High	[E].DTNLCAIHAKRVTIMPKDIQLARRIRGE.[R]	1xCarbamidomethyl [C5]; 1xSuccinyl [K]; 1xOxidation [M15]; 2xAcetyl [K10(100); K17(100)]	1	1	20	P00004	P00004 [107-134]		2	3375.81	100	100	0.158			73.65		259	41		32.96	78.25				57099531	54526460	2.91204e+07	8.63682e+06	2.47543e+06	1.71633e+07		Not Found	Not Found	Not Found	High	High	High	High	High	High	High	-0.16	5.84	46.55
TRUE	High	[D].TGISSKAMGIMNSFVNDIFE.[R]	1xDeamidated [N]; 1xOxidation [M]	1	1	77	P00003	P00003 [53-72]		1	2178.01	15.998	2.29	0.144	45.41	56.32	90.66	15.6	248.7	35.7	34.09	24.74	107.69	969523	1.9226e+06	1.33785e+06	3.07582e+07	19811078	2.13371e+07	1.90106e+06	3.06359e+06	1.46143e+07		High	High	High	High	High	High	High	High	High	High	0.37	4.27	88.17
TRUE	High	[D].TGISSKAMGIMNSFVND.[I]	1xDeamidated [N12]; 1xSuccinyl [K6]	1	1	4	P00003	P00003 [53-69]		0	1872.84	100	100	0.14			109.19		277	23		76.18	71.86				937846	146431	1.38421e+06	77932.4	48843.3	194118		Not Found	Not Found	Not Found	High	Peak Found	High	Peak Found	Peak Found	High	High	1.56	3.08	73.27
TRUE	High	[-].MSGRGKQGGKARAKAKTRSSRAGLQFPVGRVHRLLRKGNYAE.[R]	1xMet-loss [N-Term]; 1xMalonyl [K]	1	1	5	P00002	P00002 [1-42]	P00002 1xMet-loss [N-Term]	0	4535.52	100	15.592	0.138	31.67	75.45	57.54	2.3	261.6	36.1	15.86	29.21	63.34		26826.4	21416	2.70921e+06	1.71238e+06	3.15226e+06	710648	182369	373725		Not Found	Peak Found	Peak Found	Peak Found	High	High	High	High	Peak Found	High	4.06	4.28	27.47
TRUE	High	[D].NIQGITKPAIRRLARRGGVKRISGLIYEE.[T]		1	1	9	P00005	P00005 [26-54]		1	3264.91	48.159	3.359	0.127	75.76	132.21	105.9	4.5	262.2	33.3	126.09	28.76	100.12	384628	367886	3.3973e+06	1.81157e+07		2.73661e+07	2.82669e+06	1.23587e+06	1.01035e+07		Peak Found	Peak Found	Peak Found	Peak Found	Not Found	High	High	High	High	High	1.01	4.56	45.87
TRUE	High	[E].RVGAGAPVYLAAVLE.[Y]		1	1	146	P00002	P00002 [43-57]		0	1485.84	2.145	0.209	0.124	106.01	67.05	79.68	89.4	191.9	18.7	99.61	48.37	83.91	1.60058e+08	8.76684e+07	6.17518e+08	3.43324e+08	5.88801e+08	2.23311e+08	2.7706e+07	3.34646e+07	1.16526e+08		High	High	High	High	High	High	High	High	High	High	-0.15	4.56	63.6
TRUE	High	[-].MSGRGKQGGKARAKAKTRSSRAGLQFPVGRVHRLLRKGNYAE.[R]	1xMet-loss+Acetyl [N-Term]; 1xMalonyl [K]; 1xMet-loss [N-Term]; 1xAcetyl [K]	1	1	6	P00002	P00002 [1-42]	P00002 1xMet-loss+Acetyl [N-Term]	0	4577.53	39.921	4.073	0.121	39.2	18.69	76.92	6.7	266.2	27.2		35.81	85.79		40755		2.43268e+06	1.19678e+06	1.627e+06	612794	145071	165992		Not Found	Peak Found	Not Found	High	High	High	High	Peak Found	Peak Found	High	1.09	4.72	28.81
TRUE	High	[E].SYSVYVYKVLKQVHPD.[T]	2xSuccinyl [K8; K11]	1	1	5	P00003	P00003 [37-52]		0	2125.05	100	100	0.119			93.56		280.1	19.9		30.87	60.22				765218	418131	765781	54278.1	49887.5	135224		Not Found	Not Found	Not Found	High	Peak Found	High	Peak Found	High	High	High	-1.22	4.01	77.97
TRUE	High	[E].LNKLLGKVTIAQGGVLPNIQAVLLPKKTE.[S]	1xAcetyl [K3(82.2)]; 1xMalonyl [K7(82.2)]	1	1	7	P00002	P00002 [94-122]	P00002 1xAcetyl [K96(82.2)]; 1xMalonyl [K100(82.2)]	0	3183.87	100	100	0.114			58.43		269.9	30.1		63.08	19.87				1.74224e+06	1.86384e+06	361871	211616	141890	193979		Not Found	Not Found	Not Found	High	High	High	Peak Found	High	Peak Found	High	0.59	4.23	73.07
TRUE	High	[E].HAKRKTVTAMDVVYALKRQGRTLYGFGG.[-]	1xSuccinyl [K]; 1xOxidation [M10]; 2xAcetyl [K5(75.7); K17(89.5)]	1	1	7	P00005	P00005 [76-103]		1	3223.72	100	100	0.109			103.95		281.9	18.1		51.52	105.88				2.93312e+06	8.5509e+06	5.04041e+06	320949	324534	1.84552e+06		Not Found	Not Found	Not Found	High	High	High	Peak Found	Peak Found	Peak Found	High	0.37	5.52	68.4
TRUE	High	[E].ELNKLLGKVTIAQGGVLPNIQAVLLPKKTESHHKAKGK.[-]	2xDeamidated [Q13; N19]; 1xAcetyl [K]; 1xMalonyl [K]	1	1	2	P00002	P00002 [93-130]		2	4188.38	4.993	0.513	0.103	8.28	8.28	0	46.1	230.2	23.7	7.88				955590	854685		4512206				463628		Not Found	High	Peak Found	Not Found	Peak Found	High	Not Found	Not Found	Peak Found	High	3.94	4.48	35.49
TRUE	High	[E].HAKRKTVTAMDVVYALKRQGRTLYGFGG.[-]		1	1	96	P00005	P00005 [76-103]		1	3123.7	8.038	0.992	0.102	59.59	83.94	34.79	30.4	244.6	24.9	65.56	18.05	116.52	1.28602e+07	9.17339e+06	3.07346e+07	8.95286e+07	1.27617e+08	1.03364e+08	1.05288e+07	9.10383e+06	7.03122e+07		High	High	High	High	High	High	High	High	High	High	-0.12	9.66	55.02
TRUE	High	[E].LNKLLGKVTIAQGGVLPNIQAVLLPKKTE.[S]	2xSuccinyl [K]	1	1	4	P00002	P00002 [94-122]		0	3255.89	100	100	0.1			53.34		273.2	26.8		55.03	46.97				2.13694e+06	3.72985e+06	1.17276e+06		296566	148677		Not Found	Not Found	Not Found	Peak Found	High	Peak Found	Not Found	Peak Found	Peak Found	High	2.63	3.43	82.3
TRUE	High	[E].DTNLCAIHAKRVTIMPKD.[I]	1xCarbamidomethyl [C5]; 1xOxidation [M15]; 1xSuccinyl [K10]	1	1	1	P00004	P00004 [107-124]		1	2199.09	100	100	0.1			75.34		275.9	24.1		48.71	87.84				1.7025e+06	1.30515e+06	560991	337727	114070	56104.8		Not Found	Not Found	Not Found	Peak Found	Peak Found	Peak Found	Peak Found	High	Peak Found	High	0.48	2.81	35.24
TRUE	High	[E].DTNLCAIHAKRVTIMPKDIQLARRIRGE.[R]	1xCarbamidomethyl [C5]; 2xSuccinyl [K10; K17]	1	1	1	P00004	P00004 [107-134]		2	3475.83	100	100	0.097			52.59		273.6	26.4		40.55	59.9				1.41694e+06	761497	718065	73545.6	54288.4	163152		Not Found	Not Found	Not Found	High	Peak Found	Peak Found	Peak Found	Peak Found	Peak Found	High	-0.62	3.86	53.46
TRUE	High	[E].DTNLCAIHAKRVTIMPKDIQLARRIRGE.[R]	1xCarbamidomethyl [C5]; 1xOxidation [M15]; 1xSuccinyl [K]	1	1	2	P00004	P00004 [107-134]		2	3391.8	54.177	4.594	0.096	111.41	106.6	66.67	2.6	271.3	26.2	97.81	81.75	76.32	15332.5		84115.5	3.77375e+06	5.5031e+06	349231	363964	33484.1	410324		Peak Found	Not Found	Peak Found	Peak Found	High	Peak Found	Peak Found	Peak Found	Peak Found	High	-0.42	4.28	43.09
TRUE	High	[E].IAQDFKTD.[L]	1xSuccinyl [K6]	1	1	2	P00004	P00004 [75-82]		1	1037.48	100	100	0.095			81.54		274	26		22.93	77.38				13030993	11738547	8.17002e+06	2.47532e+06	436379	1.11393e+06		Not Found	Not Found	Not Found	Peak Found	Peak Found	Peak Found	Peak Found	High	High	High	-0.5	2.3	33.04
TRUE	High	[E].KNNSRIKLGLKSLVGKGTLVQTKGTGASGSFKLNKKVASVD.[A]	2xDeamidated [Q/N]; 1xMalonyl [K]	1	1	9	P00001	P00001 [78-118]		0	4317.41	100	100	0.091			61.8		274.9	25.1		28.96	61.17				4.18901e+06	7.18348e+06	7.47702e+06	721043	151618	656494		Not Found	Not Found	Not Found	High	High	High	High	Peak Found	High	High	2.27	4.48	41.27
TRUE	High	[E].GTKAVTKYTSSK.[-]	2xSuccinyl [K7; K]	1	1	20	P00003	P00003 [115-126]		0	1470.73	100	100	0.089			55.78		275.6	24.4		26.77	87.35				6.88523e+06	1.15941e+07	8.42441e+06	2.61357e+06	745894	551208		Not Found	Not Found	Not Found	High	High	High	High	High	High	High	0.65	4.14	24.13
TRUE	High	[D].VVYALKRQGRTLYGFGG.[-]		1	1	19	P00005	P00005 [87-103]		0	1885.04	12.686	0.761	0.086	138.41	90.34	63.58	20.8	263.4	15.8	157.54	37.35	54.63	803725	2.05727e+06	4.44354e+07	1.73546e+07	2.60977e+07	3.74405e+07	3.6361e+06	1.48807e+06	1.5661e+06		High	High	High	High	High	High	High	High	High	High	1.02	5.71	37.54
TRUE	High	[E].KNNSRIKLGLKSLVGKGTLVQTKGTGASGSFKLNKKVASVD.[A]	1xDeamidated [Q/N]	1	1	6	P00001	P00001 [78-118]		0	4230.43	46.469	1.103	0.023	25.12	139.73	122.25	6.4	286.5	7.1	22.8	30.16	105.03	24293.8	33633.4		1.80601e+06	998507	1.27636e+06	82038.6	12115.4			Peak Found	Peak Found	High	High	High	High	Peak Found	Peak Found	High	High	4.74	4.74	38.82
TRUE	High	[E].ELNKLLGKVTIAQGGVLPNIQAVLLPKKTE.[S]	2xDeamidated [Q13; Q21]	1	1	1	P00002	P00002 [93-122]		1	3186.87	100		0.01					300			20.82					146476	108884						Not Found	Not Found	Not Found	High	Peak Found	Not Found	Not Found	Not Found	Not Found	High	2.1	2.88	91.46
TRUE	High	[D].TGISSKAMGIMNSFVND.[I]	2xDeamidated [N12; N16]	1	1	2	P00003	P00003 [53-69]		0	1773.8	100		0.01					300			43.77					693682		1.31547e+06					Not Found	Not Found	Not Found	High	Not Found	High	Not Found	Not Found	Not Found	High	1.03	3.39	56.68
TRUE	High	[D].TNLCAIHAKRVTIMPKDIQLARRIRGERA.[-]	1xCarbamidomethyl [C4]; 2xDeamidated [N2; Q19]; 1xOxidation [M14]; 1xAcetyl [K]	1	1	1	P00004	P00004 [108-136]		2	3447.88	19.836	0.01	0.01	0			14.4	285.6							23649.4	469110							Not Found	Not Found	Peak Found	High	Not Found	Not Found	Not Found	Not Found	Not Found	High	1.37	3.86	51.45

## Sheet: Succ-CoA; GluCChymo
Checked	Confidence	Annotated Sequence	Modifications	# Protein Groups	# Proteins	# PSMs	Master Protein Accessions	Positions in Master Proteins	Modifications in Master Proteins	# Missed Cleavages	Theo. MH+ [Da]	Abundance Ratio: (SuccCoA) / (CTH)	Abundance Ratio: (SuccCoA_KAT2A) / (CTH)	Abundance Ratio: (SuccCoA_KAT2A) / (SuccCoA)	Abundance Ratio Variability [%]: (SuccCoA) / (CTH)	Abundance Ratio Variability [%]: (SuccCoA_KAT2A) / (CTH)	Abundance Ratio Variability [%]: (SuccCoA_KAT2A) / (SuccCoA)	Abundances (Grouped): CTH	Abundances (Grouped): SuccCoA	Abundances (Grouped): SuccCoA_KAT2A	Abundances (Grouped) CV [%]: CTH	Abundances (Grouped) CV [%]: SuccCoA	Abundances (Grouped) CV [%]: SuccCoA_KAT2A	Abundance: F236: Sample, n/a, n/a, CTH, n/a, n/a, n/a, n/a, n/a, n/a, n/a, n/a, n/a	Abundance: F237: Sample, n/a, n/a, CTH, n/a, n/a, n/a, n/a, n/a, n/a, n/a, n/a, n/a	Abundance: F238: Sample, n/a, n/a, CTH, n/a, n/a, n/a, n/a, n/a, n/a, n/a, n/a, n/a	Abundance: F239: Sample, n/a, n/a, SuccCoA, n/a, n/a, n/a, n/a, n/a, n/a, n/a, n/a, n/a	Abundance: F240: Sample, n/a, n/a, SuccCoA, n/a, n/a, n/a, n/a, n/a, n/a, n/a, n/a, n/a	Abundance: F241: Sample, n/a, n/a, SuccCoA, n/a, n/a, n/a, n/a, n/a, n/a, n/a, n/a, n/a	Abundance: F242: Sample, n/a, n/a, SuccCoA_KAT2A, n/a, n/a, n/a, n/a, n/a, n/a, n/a, n/a, n/a	Abundance: F243: Sample, n/a, n/a, SuccCoA_KAT2A, n/a, n/a, n/a, n/a, n/a, n/a, n/a, n/a, n/a	Abundance: F244: Sample, n/a, n/a, SuccCoA_KAT2A, n/a, n/a, n/a, n/a, n/a, n/a, n/a, n/a, n/a	Quan Info	Found in Sample: [S236] F236: Sample, n/a, n/a, CTH, n/a, n/a, n/a, n/a, n/a, n/a, n/a, n/a, n/a	Found in Sample: [S237] F237: Sample, n/a, n/a, CTH, n/a, n/a, n/a, n/a, n/a, n/a, n/a, n/a, n/a	Found in Sample: [S238] F238: Sample, n/a, n/a, CTH, n/a, n/a, n/a, n/a, n/a, n/a, n/a, n/a, n/a	Found in Sample: [S239] F239: Sample, n/a, n/a, SuccCoA, n/a, n/a, n/a, n/a, n/a, n/a, n/a, n/a, n/a	Found in Sample: [S240] F240: Sample, n/a, n/a, SuccCoA, n/a, n/a, n/a, n/a, n/a, n/a, n/a, n/a, n/a	Found in Sample: [S241] F241: Sample, n/a, n/a, SuccCoA, n/a, n/a, n/a, n/a, n/a, n/a, n/a, n/a, n/a	Found in Sample: [S242] F242: Sample, n/a, n/a, SuccCoA_KAT2A, n/a, n/a, n/a, n/a, n/a, n/a, n/a, n/a, n/a	Found in Sample: [S243] F243: Sample, n/a, n/a, SuccCoA_KAT2A, n/a, n/a, n/a, n/a, n/a, n/a, n/a, n/a, n/a	Found in Sample: [S244] F244: Sample, n/a, n/a, SuccCoA_KAT2A, n/a, n/a, n/a, n/a, n/a, n/a, n/a, n/a, n/a	Confidence (by Search Engine): Sequest HT	DeltaM [ppm] (by Search Engine): Sequest HT	XCorr (by Search Engine): Sequest HT	Top Apex RT [min]
TRUE	High	[D].TGISSKAMGIMNSFVND.[I]	1xDeamidated [N12]; 2xOxidation [M8; M11]; 1xSuccinyl [K6]	1	1	1	P00003	P00003 [53-69]		1	1904.83																						No Quan Values	Not Found	Not Found	Not Found	Not Found	Not Found	Not Found	Not Found	High	Not Found	High	1.64	2.69
TRUE	High	[-].MSGRGKQGGKARAKAKTRSSRAGL.[Q]	1xMet-loss [N-Term]; 1xAcetyl [K6(92)]; 1xMet-loss+Acetyl [N-Term]	1	1	2	P00002	P00002 [1-24]	P00002 1xMet-loss+Acetyl [N-Term]; 1xMet-loss [N-Term]; 1xAcetyl [K6(92)]	0	2370.35	0.01	0.078	100		119.14		278.3		21.7	123.47		24.48	43022.8	8321.51	208292				2811.61	3988.89			Peak Found	High	High	Not Found	Not Found	Not Found	Peak Found	Peak Found	Not Found	High	-0.45	4.01	13.3
TRUE	High	[D].NKKTRIIPRHLQL.[A]		1	1	1	P00002	P00002 [74-86]		1	1617.01	0.01	0.011	100		64.32		296.8		3.2	0.11		151.28		526229	525391				4008.56	105759	5747.69		Not Found	High	Peak Found	Not Found	Not Found	Not Found	Peak Found	Peak Found	Peak Found	High	1.18	3.86	26.33
TRUE	High	[E].DTNLCAIHAKRVTIMPKD.[I]	1xCarbamidomethyl [C5]	1	1	2	P00004	P00004 [107-124]		2	2083.08	0.57	1.425	5.896	7.93	149.16	123.03	100.2	57.1	142.7		75.52	100.3			108121	65127.8	5701.01	61644.2	373604		63550.2		Not Found	Not Found	Peak Found	Peak Found	Peak Found	Peak Found	High	Not Found	High	High	0.04	5.84	31.72
TRUE	High	[L].ARRGGVKRISGLIYE.[E]		1	1	11	P00005	P00005 [39-53]		2	1674.98	0.347	1.154	3.711	62.64	62.64	41.03	114	39.5	146.5	67.31	9.65	71.09	4.32507e+06	736983	3.04045e+06	1.05363e+06	1.21426e+06	1.01521e+06	4.99149e+06	645634	3.9095e+06		High	High	High	Peak Found	Peak Found	High	High	High	High	High	-0.04	4.38	29.69
TRUE	High	[Y].AERVGAGAPVY.[L]		1	1	1	P00002	P00002 [41-51]		1	1089.57	0.089	0.33	2.891	110.33	33.55	160.8	207.8	23.7	68.5	55.92	107.32	10.14	131592	280282	101553		40545.9	5557.78	40395.9	46636.5			Peak Found	Peak Found	Peak Found	Not Found	Peak Found	Peak Found	Peak Found	High	Not Found	High	0.38	2.22	24.19
TRUE	High	[D].LRFQSSAVMAL.[Q]	1xOxidation [M9]	1	1	1	P00004	P00004 [83-93]		2	1238.66	0.483	1.402	2.601	91.4	108.92	90.06	121.8	37.3	140.9	78.21	104.07	96.45	794475	379912	123817	59763.7	478181	116428	191217	1011289			Peak Found	Peak Found	Peak Found	Peak Found	High	Peak Found	Peak Found	Peak Found	Not Found	High	1.13	2.42	45.61
TRUE	High	[D].TGISSKAMGIMNSFVND.[I]	2xOxidation [M8; M11]; 1xAcetyl [K6(100)]	1	1	1	P00003	P00003 [53-69]	P00003 1xAcetyl [K58(100)]	1	1845.84	0.497	1.209	1.985	100.97	83.47	77.11	174	42.2	83.8	72.22	89.13	104.3	177107	168630	20383.1	19484.1		85897.9	31556.6	208882			High	Peak Found	Peak Found	Peak Found	Not Found	Peak Found	Peak Found	Peak Found	Not Found	High	1.15	2.28	42.16
TRUE	High	[D].NIQGITKPAIRRL.[A]		1	1	6	P00005	P00005 [26-38]		0	1479.91	0.521	0.912	1.939	39.81	65.03	54.77	129.4	58.1	112.6	72.65	80.71	18.93	234194	26470.7	232060	13781.3	165161	104153	213646	201965	147152		High	High	High	Peak Found	Peak Found	High	Peak Found	High	High	High	0.98	5.05	30.02
TRUE	High	[L].CAIHAKRVTIMPKDIQL.[A]	1xCarbamidomethyl [C1]; 1xOxidation [M11]	1	1	1	P00004	P00004 [111-127]		1	2010.1	0.252	0.402	1.712	131.71	31.91	122.78	194.5	35.8	69.7	37.17	112.62	42.97	71226.1	156454	144220		78865.2	8940.72	72284	51694.2	28598.5		Peak Found	Peak Found	Peak Found	Not Found	High	Peak Found	Peak Found	Peak Found	Peak Found	High	0.29	4.35	35.22
TRUE	High	[D].TGISSKAMGIMNSF.[V]	1xOxidation [M]	1	1	12	P00003	P00003 [53-66]		0	1459.69	0.72	2.227	1.45	120.1	128.18	19.94	61.7	100.8	137.5	96.27	85.41	10.2		543166	2.85947e+06	2.07925e+06	19229.9	2.0358e+06	2.58246e+06		2.98385e+06		Not Found	Peak Found	High	High	Peak Found	High	High	Not Found	High	High	-0.44	3	51.06
TRUE	High	[L].KQVHPDTGISSKAMGIMNSF.[V]	2xOxidation [M14; M17]	1	1	4	P00003	P00003 [47-66]		1	2180.05	0.253	0.358	1.417	118.02	10.64	120.05	186.3	47.1	66.7	48.69	121.22		145649	156100	51884.7	12643.9	193356	36794.3		52121.4			High	Peak Found	High	Peak Found	High	Peak Found	Not Found	High	Not Found	High	-0.05	3.12	32
TRUE	High	[E].DTNLCAIHAKRVTIMPKD.[I]	1xCarbamidomethyl [C5]; 1xOxidation [M15]	1	1	4	P00004	P00004 [107-124]		2	2099.07	0.462	0.675	1.312	72.07	69.91	45.34	105.6	94.9	99.5	60.51	51.39	46.09	263341	117638	86706.3	36603.6	105782	121689	58560	159620	110809		High	High	Peak Found	Peak Found	High	Peak Found	Peak Found	Peak Found	High	High	-0.27	4.49	26.53
TRUE	High	[E].LIVQAVSSSKE.[R]		1	1	14	P00001	P00001 [46-56]		1	1160.65	0.183	0.236	1.231	71.14	17.46	75.16	213	39	48	20.13	65.15	8.35	2453635	2.58861e+06	1.74138e+06	233674	911479	449381	553191	610064	517317		High	High	High	High	High	High	High	High	High	High	-0.25	3.93	26.03
TRUE	High	[D].TGISSKAMGIMNSFVND.[I]	1xDeamidated [N12]	1	1	2	P00003	P00003 [53-69]		1	1772.82	5.268	6.24	1.185	178.57	188.02	57.27	24	126.3	149.7	129.99	81.94	76.96		6344.34	150681	84044.5		315621	104818		355089		Not Found	Peak Found	Peak Found	Peak Found	Not Found	High	High	Not Found	Peak Found	High	0.88	2.77	57.38
TRUE	High	[E].LAGNAARDNKKTRIIPRHL.[Q]		1	1	4	P00002	P00002 [66-84]		2	2144.25	0.01	0.01	1.167	204.02	85.95	222.76	297.1	1.1	1.7	63.8	134.78	62.25	662687	3.46465e+06	2.64986e+06		64488.6	1551.07	5575.44	15478.4	24451.8		Peak Found	High	High	Not Found	Peak Found	Peak Found	Peak Found	Peak Found	Peak Found	High	-0.84	4.98	19.32
TRUE	High	[L].AALKKALAAAGY.[D]		1	1	14	P00001	P00001 [63-74]		2	1147.68	0.563	0.653	1.16	41.72	41.72	50.71	137.6	89	73.4	35.81	23.07	59.82	2.80788e+06	3.59793e+06	5.58568e+06	1.58017e+06	2.51311e+06	2.32686e+06	4.84233e+06	1.83301e+06	1.9181e+06		High	High	High	High	High	High	High	High	High	High	-0.41	3.56	35.57
TRUE	High	[L].AALKKALAAAGY.[D]	1xSuccinyl [K4]	1	1	1	P00001	P00001 [63-74]		2	1247.7	100	100	1.114			96.15		141.8	158.2		89.46	72.38				31262.7	215657	75749.5	34831.7	174760	84455		Not Found	Not Found	Not Found	Peak Found	High	Peak Found	Peak Found	Peak Found	Peak Found	High	0.6	2.36	51.39
TRUE	High	[Y].AERVGAGAPVYL.[A]		1	1	2	P00002	P00002 [41-52]		2	1202.65	0.284	0.227	1.004	71.31	84.6	57.89	165.9	66.9	67.2	74.3	43.93	52.64	974674	2.73205e+06	718631	204047	534220	393159	394757	548898	163086		Peak Found	Peak Found	Peak Found	Peak Found	High	Peak Found	High	Peak Found	Peak Found	High	0.06	2.69	40.32
TRUE	High	[D].TGISSKAMGIMNSF.[V]	2xOxidation [M8; M11]	1	1	18	P00003	P00003 [53-66]		0	1475.69	0.678	0.642	0.946	54.74	78.06	90.59	129.3	87.7	83	42.91	16.16	87.2	3.66477e+06	5.01775e+06	1.975e+06	2.48547e+06	2.38435e+06	3.18092e+06	2.35245e+06	6.04811e+06	830498		High	High	High	High	High	High	High	High	Peak Found	High	0.02	3.28	36.63
TRUE	High	[D].TGISSKAMGIMNSFVND.[I]	1xDeamidated [N]; 2xOxidation [M8; M11]	1	1	22	P00003	P00003 [53-69]		1	1804.81	0.787	0.464	0.757	123.8	95.73	80.8	196.6	41.8	61.6	67.18	105.72	70.27	1.45416e+06	2.04499e+06	347848	273827	309019	1.66002e+06	455873	949561	207422		High	High	High	High	High	High	High	High	High	High	0.64	4.99	39.64
TRUE	High	[E].IQTAVRLL.[L]		1	1	4	P00003	P00003 [95-102]		1	913.583	1.206	0.7	0.7	47.07	65.81	35.11	90	123.5	86.5	85.96	16.35	34.77	1.69965e+06	7.24198e+06	1.96685e+06	2.70021e+06	2.81282e+06	2.04949e+06	1889846	2.47635e+06	1.19002e+06		Peak Found	High	High	Peak Found	Peak Found	High	Peak Found	Peak Found	High	High	-0.15	2.33	41.73
TRUE	High	[E].LAGNAARDNKKTRIIPRHL.[Q]	1xDeamidated [N]	1	1	8	P00002	P00002 [66-84]		2	2145.24	0.037	0.02	0.687	85.55	111.18	40.75	281.6	10.3	8.1	65.05	24.93	77.17	675172	3.17592e+06	1.91528e+06	58376.2	94693.9	70045.1	4974.39	55280.7	65027.5		High	High	High	Peak Found	High	Peak Found	Peak Found	Peak Found	Peak Found	High	-0.7	4.97	20.29
TRUE	High	[D].TGISSKAMGIMNSF.[V]		1	1	8	P00003	P00003 [53-66]		0	1443.7	1.642	1.086	0.662	6.63	148.29	141.81	80.5	132.1	87.4		6.32	100.01			431927	741645		678191	194343		1.13304e+06		Not Found	Not Found	High	High	Not Found	High	High	Not Found	High	High	-0.3	3.34	59.82
TRUE	High	[L].RDNIQGITKPAIRRL.[A]		1	1	13	P00005	P00005 [24-38]		1	1751.04	0.405	0.181	0.594	94.08	36.56	64.48	218.2	42.4	39.5	42.42	59.7	29.78	4.49447e+06	4.79561e+06	1.9135e+06	872549	774145	2.11828e+06	459833	813721	828185		High	High	High	Peak Found	High	High	High	High	High	High	-1.43	4.83	27.6
TRUE	High	[E].NVIRDAVTY.[T]		1	1	2	P00005	P00005 [65-73]		1	1050.56	0.852	0.746	0.531	80.01	122.37	105.06	152.1	104.9	42.9	51.84	40.83	104.05	227960	67458.6	192130	98454.9	178388		288222	50333.8	54226.9		Peak Found	Peak Found	Peak Found	Peak Found	Peak Found	Not Found	High	Peak Found	High	High	-0.4	2.35	30.99
TRUE	High	[D].TGISSKAMGIMNSFVND.[I]	1xOxidation [M]	1	1	53	P00003	P00003 [53-69]		1	1787.83	2.34	1.371	0.421	139.81	126.7	139.81	24.6	241.8	33.7	128.13	85.19	112.71	1.46378e+06	3.1961e+06	2.19776e+07	3.14717e+07	2.93145e+06	5.14242e+07	4.38154e+06	2.27145e+06	2.16588e+07		Peak Found	High	High	High	High	High	High	Peak Found	High	High	-0.39	4.59	57.34
TRUE	High	[D].IFERIAGE.[A]		1	1	1	P00003	P00003 [70-77]		2	934.499	9.868	2.653	0.401	112.73	72.66	115.4	20.2	199.7	80	43.12	90.81	27	84864.1	44280.6	40954.6	1.0346e+06	96845.2	436947	175065	187590	108662		Peak Found	Peak Found	Peak Found	Peak Found	High	Peak Found	Peak Found	Peak Found	Peak Found	High	0.06	2.4	31.61
TRUE	High	[D].TGISSKAMGIMNSFVND.[I]	2xOxidation [M8; M11]	1	1	114	P00003	P00003 [53-69]		1	1803.83	0.662	0.798	0.338	73.26	123.87	81.85	173.4	99	27.6	66.31	24.81	105.8	6.2774e+07	6.93274e+07	1.14042e+07	3.58303e+07	2.77971e+07	4.5868e+07	9.39988e+06	5.53524e+07	9.99339e+06		High	High	High	High	High	High	High	High	High	High	0.73	5.25	40.64
TRUE	High	[L].VQTKGTGASGSF.[K]	1xSuccinyl [K4]	1	1	3	P00001	P00001 [97-108]		0	1239.59	100	100	0.315			79.92		249	51		54.01	79.29				91583.6	254856	329513	139515	28885.4	52227.2		Not Found	Not Found	Not Found	Peak Found	High	High	High	Peak Found	Peak Found	High	0.3	3.49	31.98
TRUE	High	[D].TGISSKAMGIMNSFVND.[I]		1	1	11	P00003	P00003 [53-69]		1	1771.84	9.045	2.471	0.273	147.63	145.63	147.63	1.4	294.6	4	167.33	111.21	167.02	9546.8	17311	1.16099e+06	1.05007e+07	44663.2	3.75428e+06	50894	19193.1	2.8685e+06		Peak Found	Peak Found	High	High	Peak Found	High	High	Peak Found	High	High	0.39	4.79	66.15
TRUE	High	[D].TGISSKAMGIMNSFVND.[I]	2xOxidation [M8; M11]; 1xSuccinyl [K6]	1	1	9	P00003	P00003 [53-69]		1	1903.84	100	100	0.23			138.53		243.9	56.1		70.63	148.84				232904	251584	742200	26904.9	815777	57858.4		Not Found	Not Found	Not Found	High	High	High	Peak Found	High	Peak Found	High	-1.6	3.16	60.58
TRUE	High	[L].KQVHPDTGISSKAMGIMNSFVND.[I]	1xOxidation [M]	1	1	5	P00003	P00003 [47-69]		2	2492.19	0.22	0.062	0.202	84.99	129.38	145.13	201.5	92	6.5	108.21	71.45	157.72		302008	2.26982e+06	378149	65868	505151	13299.1	26740.6	630633		Not Found	Peak Found	High	High	Peak Found	Peak Found	Peak Found	Peak Found	High	High	0.2	4.06	49.88
TRUE	High	[D].TGISSKAMGIMNSFVND.[I]	1xOxidation [M]; 1xSuccinyl [K6]	1	1	6	P00003	P00003 [53-69]		1	1887.85	53.085	3.261	0.138	46.14	124.2	146.08	5.2	277.7	17.1		86.8	104.24		6736.14		468873	6879.62	357591	3565.45	21967.3	64651.3		Not Found	Peak Found	Not Found	High	Peak Found	High	Peak Found	Peak Found	High	High	1.32	4.3	79.13
TRUE	High	[L].KQVHPDTGISSKAMGIMNSFVND.[I]	2xOxidation [M14; M17]	1	1	20	P00003	P00003 [47-69]		2	2508.19	0.33	0.063	0.123	61.69	135.75	49.31	230.7	61.7	7.6	45.18	23.12	133.56	6.69968e+06	6.3357e+06	2.48194e+06	1.69418e+06	2.20901e+06	1.40149e+06	208854	2.02786e+06	156729		High	High	High	Peak Found	High	High	Peak Found	High	Peak Found	High	1.95	4.61	35.1
TRUE	High	[L].ARRGGVKRISGL.[I]	1xSuccinyl [K7]	1	1	1	P00005	P00005 [39-50]		0	1369.8	100	100	0.08			6.84		277.9	22.1			34.01					103399		13946.7	8235.25	7872.01		Not Found	Not Found	Not Found	Not Found	Peak Found	Not Found	High	Peak Found	Peak Found	High	-1.29	3.26	22.73
TRUE	High	[L].KQVHPDTGISSKAMGIMNSFVND.[I]	1xDeamidated [N18]; 2xOxidation [M14; M17]	1	1	2	P00003	P00003 [47-69]		2	2509.17	0.314	0.01	0.01	39.6			228.2	71.8		36.49			82062.2	139145			33591.7						High	High	Not Found	Not Found	Peak Found	Not Found	Not Found	Not Found	Not Found	High	4.5	3.63	36.98
